# Supplementary material for: Distinct conformations of the HIV-1 V3 loop crown are targetable for broad neutralization
Source: Nat Commun. 2021 Nov 18;12:6705. doi: 10.1038/s41467-021-27075-0 (PMC8602657; doi:10.1038/s41467-021-27075-0)
Supplement: Supplementary file 3 — Supplementary Data 1 [file 41467_2021_27075_MOESM3_ESM.xlsx]

## Sheet: Suppl. Data Table 1
	Supplementary Data Table 1: Neutralization breadth and potency of V3 directed DARPins and antibodies IC50 summary of DARPin and mAb activity against the 40-virus multi-clade panel and the 18-virus sub-panel (geometric mean of 1-5 independent replicates) (Fig. 1 and Supplementary Figs. 5 and 6). Maximum concentrations of inhibitors probed were 20,000 nM or 10,000 nM for DARPins and 10,000 nM or 16…
					18 virus panel	40 virus panel	DARPin IC50 (nM)							mAb IC50 (nM)								mAb IC50 (nM)
							max conc: 20,000 nM				max conc: 10,000 nM			max conc: 167 nM (=25 µg/ml)								max conc: 10,000 nM (=1.5 mg/ml)
	clade	virus strain	Genbank entry	Tier			5m3_D12	63_B7	SB11	SE4	bnD.1	bnD.2	bnD.3	PGT121	PGT128	PGT135	447-52D	1-79	3074	DH753	F425-B4e8	3074	DH753	F425-B4e8
	A	BG505_W6M_C2_T332N	DQ208458	2	x	x	>20,000	>20,000	>20,000	>20,000	93.5792	680.271	381.745	0.323617	0.0278221	1.73333	>167	>52	>167	>167	>167	3510.91	4588.25	867.854
		KER2018.11	AY736810	2		x	nd	nd	nd	nd	12.48	8.072	346.1	>167	>167	>167	>167	nd	>167	>167	>167	1319.59	>10,000	1443.64
		MG505.W0M.ENV.A2	DQ208449	2		x	nd	nd	nd	nd	25.01	61.52	137.1	0.9633	0.181539	>167	>167	nd	96.927	>167	>167	96.927	2032.6	2598.76
		Q23_17	AF004885	1B		x	nd	nd	nd	nd	2.197	313.7	362.6	0.035	0.025	19.2	>167	>167	>167	>167	>167	990.693	>10,000	>10,000
		Q769_H5	AF407159	2		x	nd	nd	nd	nd	>10,000	332.3	>10,000	>167	132.457	>167	2.45333	nd	>167	>167	>167	>10,000	>10,000	2466.16
		Q842_D12	AF407160	2		x	nd	nd	nd	nd	234.2	106.2	564.1	0.337619	0.186409	>167	>167	nd	>167	>167	>167	>10,000	>10,000	>10,000
	B	ZEnv16_1202_7	KU600818	2		x	nd	6155.11	>20,000	>20,000	4261.4	818.025	1207.81	>167	19.9299	>167	>167	>167	>167	>167	>167	5980.83	2461.33	604.273
		ZEnv07_0504_15	KU600814	2		x	705.796	nd	nd	48.898	2523	106.2	310.7	32.4305	25.2084	>167	>167	>167	>167	>167	>167	>10,000	>10,000	977.727
		ZEnv91_0505_12	KU600815	2		x	>20,000	nd	nd	>20,000	>10,000	479	>10,000	>167	>167	>167	>167	>167	>167	>167	>167	>10,000	>10,000	844.506
		BaL_26	DQ318211	1B	x	x	4774	1277.89	6630.51	432.194	2408.43	323.615	507.184	0.1	0.057	0.088	0.66125	7.88388	27.9264	7.21309	5	27.9264	7.21309	5
		JR-CSF	AY669726	2	x	x	152.042	2390.21	>20,000	204.366	591.35	405.796	396.7	0.334508	0.0276152	0.266667	83.8	>167	>167	>167	71.5289	2404.18	281.885	71.5289
		JR-FL	AY669728	2	x	x	129.884	10896.2	>20,000	1769.62	2913.66	1072.09	1467.14	0.291333	0.124	>167	79.8265	78.9347	>167	>167	44.5842	1882.77	1785.51	44.5842
		NAB5pre_cl_1	EU023923	2		x	nd	nd	nd	nd	8534	150.3	2994	0.711205	0.0333374	5.18	>167	nd	>167	>167	>167	>10,000	>10,000	981.717
		NAB9pre_cl_106	EU023928	2		x	nd	nd	nd	nd	4113	75.36	7321	0.492317	105.658	>167	31.6	nd	>167	>167	>167	>10,000	>10,000	>10,000
		PVO.04	AY835444	2	x	x	4561	449.224	>20,000	6889.45	93.59	59.06	484.8	0.362361	0.0706314	>167	45.2155	>167	>167	>167	92.4429	>10,000	>10,000	92.4429
		QH0692, clone 42	AY835439	2	x	x	8633	6586.54	12034.1	7001.43	745	99.29	199.2	1.88503	0.423289	>167	155.278	>167	>167	>167	18.9161	696.11	242.8	18.9161
		REJO4541 clone 67	AY835449	2	x	x	>20,000	>20,000	>20,000	>20,000	>10,000	>10,000	726.048	>167	87.4701	>167	>167	125.313	114.582	>167	>167	114.582	>10,000	>10,000
		RHPA4259 clone 7	AY835447	2	x	x	787.087	338.91	>20,000	>20,000	512.846	26.5845	278.958	0.072	0.138667	>167	156.347	>167	>167	>167	>167	2795.21	>10,000	496.346
		TRO clone 11	AY835445	2	x	x	>20,000	7996.94	>20,000	8631.34	>10,000	446.4	3570	0.131621	0.0471472	0.14	>167	>167	>167	>167	>167	7788.89	378.009	359.277
		WITO4160 clone 33	AY835451	2	x	x	>20,000	11836.1	>20,000	>20,000	7105	89.91	250.9	55.8384	51.1025	>167	>167	>167	>167	>167	>167	>10,000	>10,000	230.322
	C	25925_2_22	EF117273	1B		x	nd	nd	nd	nd	2541	25.71	1438	0.19	0.031	156.667	>167	>167	>167	>167	>167	3038.29	>10,000	>10,000
		CAP45.2.00.G3	DQ435682	2	x	x	>20,000	>20,000	>20,000	>20,000	40.05	108.2	120.8	124.727	>167	>167	>167	>167	159.503	>167	>167	159.503	2521.3	3362.53
		CAP88_6mo.c10	KU198436	2	x	x	6607	>20,000	2398.46	11848.2	14.5653	9.22725	34.2193	2.02	0.114	>167	>167	>167	25.8725	>167	70.0686	25.8725	399.101	70.0686
		Du156.12	DQ411852	2	x	x	>20,000	>20,000	>20,000	>20,000	>10,000	>10,000	1297	0.0487209	0.0825326	>167	>167	>167	>167	>167	>167	2422.31	903.882	2458.26
		DU422.1	AY043175	2	x	x	>20,000	>20,000	>20,000	>20,000	>10,000	5605	>10,000	0.0706667	0.104	>167	>167	>167	>167	>167	>167	>10,000	>10,000	>10,000
		ZM106F.PB9	AY424163	2		x	nd	nd	nd	nd	>10,000	84.94	1416	0.0415096	0.0475769	0.512	59.9333	nd	>167	>167	>167	9306.12	4477.81	>10,000
		ZM214M.PL15	DQ3885	2	x	x	>20,000	>20,000	>20,000	>20,000	>10,000	713.623	1791.04	1.51762	12.4332	>167	>167	>167	>167	>167	>167	>10,000	>10,000	>10,000
		ZM233M.PB6	DQ388517	2	x	x	488.2	>20,000	>20,000	26.65	215.6	12.79	44.03	>167	>167	5.40667	0.0833333	>167	>167	>167	>167	659.721	5285.69	>10,000
		ZM249M.PL1	DQ388514	2	x	x	>20,000	>20,000	>20,000	6632	>10,000	156.3	1427	21.3333	3.86667	>167	>167	>167	>167	>167	>167	1717.87	>10,000	>10,000
		ZM53_12	AY423984	2	x	x	>20,000	>20,000	>20,000	>20,000	>10,000	298.3	>10,000	0.0727521	>167	>167	>167	>167	>167	>167	>167	3197.54	>10,000	>10,000
	G	T252_7	EU513190	2		x	nd	nd	nd	nd	>10,000	>10,000	>10,000	0.0743467	0.0337017	0.476667	>167	nd	>167	>167	>167	>10,000	355.624	2914.79
		NAB13pre_cl_9	EU023937	2		x	>20,000	nd	nd	>20,000	>10,000	3219	>10,000	>167	>167	0.098	>167	25.5748	>167	>167	>167	>10,000	5528.35	>10,000
		X2088_c9	EU885764	2		x	nd	nd	nd	nd	>10,000	2489	>10,000	0.0211353	>167	0.0386667	>167	nd	>167	>167	>167	7364.54	365.007	978.7
	CRF01_AE	ZEnv32_0111_5	KU600816	2		x	>20,000	nd	nd	>20,000	>10,000	>10,000	>10,000	>167	>167	>167	>167	>167	>167	>167	>167	>10,000	1515.22	423.25
		ZEnv92_1008_8	KU600817	2		x	>20,000	nd	nd	>20,000	2642	547.3	>10,000	>167	0.0833333	>167	>167	>167	>167	>167	>167	>10,000	>10,000	2835.83
		C1080.c3	JN944660	2		x	nd	nd	nd	nd	134.4	295.2	>10,000	>167	0.214002	>167	>167	nd	>167	>167	>167	847.329	1701.58	>10,000
		CNE5	HM215415	2		x	nd	nd	nd	nd	312.4	31.56	318.4	>167	0.439019	>167	>167	nd	>167	>167	>167	1006.58	>10,000	>10,000
		CNE59	HM215422	2		x	nd	nd	nd	nd	1.921	41.03	417.2	>167	>167	>167	>167	nd	>167	>167	>167	>10,000	>10,000	631.897
	CRF02_AG	T250_4	EU513189	2		x	nd	nd	nd	nd	>10,000	357.6	8038	0.00417712	0.00865953	>167	>167	nd	>167	>167	>167	731.577	>10,000	3044.76
	CRF07_BC	CNE40	HM215414	1B		x	nd	nd	nd	nd	8213	499.4	1199	10.6	>167	>167	5.45333	10.92	5	5	>167	5	5	648.114
	na	MulV		na			>20,000	>20,000	>20,000	>20,000	>10,000	>10,000	>10,000	>167	>167	>167	>167	>167	>167	>167	>167	>10,000	>10,000	>10,000
	18 virus panel summary	# of strains tested					18	18	18	18	18	18	18	18	18	18	18	18	18	18	18	18	18	18
		# of strains neutralized					8	8	3	9	11	16	16	16	15	5	7	3	4	1	6	14	10	12
		breadth (%)					0.444444	0.444444	0.166667	0.5	0.611111	0.888889	0.888889	0.888889	0.833333	0.28	0.388889	0.166667	0.222222	0.0555556	0.333333	0.777778	0.555556	0.666667
		median IC50 (nM)					>20,000	>20,000	>20,000	15924.1	2661.04	310.957	495.992	0.348435	0.131333	>167	>167	>167	>167	>167	>167	2413.24	4936.97	682.1
		geometric mean IC50 (nM)					1323.67	2738.06	5762.77	1726.46	358.074	181.824	426.331	0.684619	0.360229	0.498515	16.966	42.7237	60.2815	7.21309	35.3571	774.447	611.825	169.829
	40 virus panel summary	# of strains tested					23	19	19	24	40	40	40	40	40	40	40	27	40	40	40	40	40	40
		# of strains neutralized					9	9	3	10	25	36	30	28	30	12	11	5	6	2	6	25	19	26
		breadth (%)					0.391304	0.473684	0.157895	0.416667	0.625	0.9	0.75	0.7	0.75	0.3	0.275	0.185185	0.15	0.05	0.15	0.625	0.475	0.65
		median IC50 (nM)					>20,000	>20,000	>20,000	>20,000	3513.33	306	1252.41	1.24046	0.318646	>167	>167	>167	>167	>167	>167	3354.23	>10,000	2462.21
		geometric mean IC50 (nM)					1234.34	2995.92	5762.77	1208.84	347.514	182.242	602.294	0.447345	0.373641	0.934517	15.2336	29.35	43.0882	6.00545	35.3571	842.415	710.761	494.434
	subtpye B	# of strains tested					11	10	10	12	14	14	14	14	14	14	14	12	14	14	14	14	14	14
		# of strains neutralized					7	9	2	7	11	13	13	11	13	4	7	3	2	1	5	8	6	12
		breadth (%)					0.636364	0.9	0.2	0.583333	0.785714	0.928571	0.928571	0.785714	0.928571	0.285714	0.5	0.25	0.142857	0.0714286	0.357143	0.571429	0.428571	0.857143
		median IC50 (nM)					4774	6370.82	>20,000	7816.38	3513.33	236.957	616.616	0.601761	0.280978	>167	161.674	>167	>167	>167	>167	6884.86	>10,000	427.811
		geometric mean IC50 (nM)					1108.93	2995.92	8932.65	1179.82	1723.22	189.814	784.372	0.746299	0.911961	0.361183	39.6269	42.7237	56.5672	7.21309	30.8367	1034.61	305.947	169.464
	non-subtype B	# of strains tested					12	9	9	12	26	26	26	26	26	26	26	15	26	26	26	26	26	26
		# of strains neutralized					2	0	1	3	14	23	17	17	17	8	4	2	4	1	1	17	13	14
		breadth (%)					0.166667	0	0.111111	0.25	0.538462	0.884615	0.653846	0.653846	0.653846	0.307692	0.153846	0.133333	0.153846	0.0384615	0.0384615	0.653846	0.5	0.538462
		median IC50 (nM)					>20,000	>20,000	>20,000	>20,000	5427.5	306	1421.5	1.76881	0.326511	>167	>167	>167	>167	>167	>167	3117.92	7764.18	3203.65
		geometric mean IC50 (nM)					1795.98	20000	2398.46	1279.38	98.7671	178.096	492.137	0.321233	0.188849	1.5032	2.85908	16.7116	37.6059	5	70.0686	764.759	1048.77	1237.96
