# Supplementary material for: Distinct conformations of the HIV-1 V3 loop crown are targetable for broad neutralization
Source: Nat Commun. 2021 Nov 18;12:6705. doi: 10.1038/s41467-021-27075-0 (PMC8602657; doi:10.1038/s41467-021-27075-0)
Supplement: Supplementary file 4 — Supplementary Data 2 [file 41467_2021_27075_MOESM4_ESM.xlsx]

## Sheet: Suppl. Data Table 2
	Supplementary Data Table 2: Neutralization fingerprint analysis of V3-Crown bnDs and bnAbs Spearman correlation analysis utilizing inhibition data on bnDs (Supplementary Data Table 1) and mAbs (Supplementary Data Table 1 and reference 47), on the 40-virus multi-clade panel. Only mAbs with a neutralization breadth of at least 25% on the panel were included in the analysis. a Spearman correlation c…
	Supplementary Data Table 2a: Neutralization fingerprint analysis of V3-Crown bnDs and bnAbs - Spearman correlation coefficients
		bnD.1	bnD.2	bnD.3	3074	DH753	F425-B4e8	447-52D	PGT121	PGT128	PGT130	PGT135	PGT145	PGDM1400	PG16	PG9	CAP256-09	2G12	VRC01	PGV04	b12	HJ16	PGT151	35O22	Ab 4E10	Ab 10E8	2F5
		V3 crown	V3 crown	V3 crown	V3 crown	V3 crown	V3 crown	V3 crown	V3 base	V3 base	V3 base	V3 base	V2 glycan	V2 glycan	V2 glycan	V2 glycan	V2 glycan	OD glycan	CD4-bs	CD4-bs	CD4-bs	CD4-bs	interface	interface	MPER	MPER	MPER
	bnD.1		0.649383	0.722127	0.35964	-0.00844053	0.185345	0.0828051	-0.182998	0.0714743	0.266758	-0.113659	0.146696	0.269892	0.306689	0.283013	0.0840227	0.021104	0.161377	0.243491	0.0627309	0.118221	0.284891	0.0151891	-0.047377	0.0970675	0.26361
	bnD.2	0.649383		0.618632	0.211168	-0.296908	-0.00537189	0.210174	-0.123512	-0.0352978	-0.0672332	-0.166772	0.0999391	0.186347	0.085234	0.087876	0.266816	-0.142066	0.0904013	0.14328	-0.0365301	0.22941	0.104994	-0.115465	-0.0440231	-0.147557	-0.103073
	bnD.3	0.722127	0.618632		0.503516	0.0665415	0.269688	0.158242	-0.0997719	0.0199972	0.0609907	-0.12216	0.187026	0.118368	0.0974568	0.135255	0.113058	0.0868448	0.277158	0.307596	0.328414	0.197789	0.481993	0.127843	-0.0702522	-0.0341806	-0.00425162
	3074	0.35964	0.211168	0.503516		0.419901	0.0648125	0.174902	0.0575721	0.0529315	0.0533463	-0.0216359	0.0303413	0.173008	0.131813	0.2537	0.410821	0.0593135	0.0680529	0.139207	0.249857	0.135984	0.269183	0.400267	0.141394	0.146888	-0.120071
	DH753	-0.00844053	-0.296908	0.0665415	0.419901		0.467698	0.253662	0.167564	0.0887764	0.0895753	0.394575	-0.173682	-0.192249	-0.0989359	-0.0911751	-0.0848629	0.329567	-0.0697901	-0.0709111	0.0460526	0.0707629	0.0487843	0.278152	0.260573	0.285829	-0.00476819
	F425-B4e8	0.185345	-0.00537189	0.269688	0.0648125	0.467698		0.267702	0.00957827	0.0884739	0.0892648	0.0217017	-0.114491	-0.233242	-0.182333	-0.267466	-0.421586	0.515245	0.108649	0.119425	0.287646	0.136561	0.0253359	0.19374	0.0990983	0.214257	0.177217
	447-52D	0.0828051	0.210174	0.158242	0.174902	0.253662	0.267702		0.0841578	-0.00830525	-0.32705	0.122501	-0.189821	-0.240474	-0.289671	-0.129766	-0.147145	0.259788	0.19675	0.261415	0.0837807	-0.0143053	-0.247698	0.272121	-0.0295694	-0.0275424	0.0102353
	PGT121	-0.182998	-0.123512	-0.0997719	0.0575721	0.167564	0.00957827	0.0841578		0.610208	0.142796	0.383124	-0.271683	-0.135168	-0.172326	-0.197578	0.125916	0.208762	0.105058	0.165734	0.0964856	-0.15782	0.188397	0.116684	-0.324517	-0.170751	-0.368593
	PGT128	0.0714743	-0.0352978	0.0199972	0.0529315	0.0887764	0.0884739	-0.00830525	0.610208		0.614358	0.352056	0.0859388	0.117769	0.0117155	0.0566507	0.179512	0.344257	0.163122	0.218013	0.10434	-0.0134688	0.274681	0.100265	-0.120956	0.0993604	0.00387194
	PGT130	0.266758	-0.0672332	0.0609907	0.0533463	0.0895753	0.0892648	-0.32705	0.142796	0.614358		0.0178968	0.111782	0.186591	0.269936	0.242424	0.134517	0.035775	-0.051554	0.00659737	0.0526306	0.141894	0.212882	-0.0844312	0.0149874	0.195791	0.196187
	PGT135	-0.113659	-0.166772	-0.12216	-0.0216359	0.394575	0.0217017	0.122501	0.383124	0.352056	0.0178968		0.0807494	-0.0514089	-0.108574	-0.00274057	-0.100939	0.391766	0.0917785	-0.0418435	-0.144994	-0.198626	-0.0478839	0.00970592	-0.0120933	0.0078693	-0.0429895
	PGT145	0.146696	0.0999391	0.187026	0.0303413	-0.173682	-0.114491	-0.189821	-0.271683	0.0859388	0.111782	0.0807494		0.668493	0.44968	0.487897	0.0544853	0.0581342	0.356539	0.227341	-0.0518606	0.0131668	0.0909594	-0.0525952	0.17054	0.0530526	0.172457
	PGDM1400	0.269892	0.186347	0.118368	0.173008	-0.192249	-0.233242	-0.240474	-0.135168	0.117769	0.186591	-0.0514089	0.668493		0.661995	0.779882	0.410051	-0.0238429	0.189912	0.0645315	-0.235322	-0.0865384	0.106598	-0.127	0.23101	0.0909911	0.159987
	PG16	0.306689	0.085234	0.0974568	0.131813	-0.0989359	-0.182333	-0.289671	-0.172326	0.0117155	0.269936	-0.108574	0.44968	0.661995		0.868079	0.328435	-0.0298996	0.0771855	-0.053582	-0.226839	-0.401441	0.302592	-0.0877645	0.0948217	-0.0896325	0.230833
	PG9	0.283013	0.087876	0.135255	0.2537	-0.0911751	-0.267466	-0.129766	-0.197578	0.0566507	0.242424	-0.00274057	0.487897	0.779882	0.868079		0.407981	-0.0203902	0.114797	-0.0227761	-0.155877	-0.389381	0.274387	-0.0612783	0.123674	-0.0786673	0.160982
	CAP256-09	0.0840227	0.266816	0.113058	0.410821	-0.0848629	-0.421586	-0.147145	0.125916	0.179512	0.134517	-0.100939	0.0544853	0.410051	0.328435	0.407981		-0.227902	-0.0207661	-0.101281	-0.166977	-0.0100037	0.182566	-0.210688	0.107635	-0.120083	-0.334649
	2G12	0.021104	-0.142066	0.0868448	0.0593135	0.329567	0.515245	0.259788	0.208762	0.344257	0.035775	0.391766	0.0581342	-0.0238429	-0.0298996	-0.0203902	-0.227902		0.298598	0.0887874	0.128573	-0.11705	0.0740501	0.168071	0.159093	0.131025	0.240254
	VRC01	0.161377	0.0904013	0.277158	0.0680529	-0.0697901	0.108649	0.19675	0.105058	0.163122	-0.051554	0.0917785	0.356539	0.189912	0.0771855	0.114797	-0.0207661	0.298598		0.742012	0.150333	-0.0740125	0.220348	0.266149	0.0332176	0.0037534	0.166186
	PGV04	0.243491	0.14328	0.307596	0.139207	-0.0709111	0.119425	0.261415	0.165734	0.218013	0.00659737	-0.0418435	0.227341	0.0645315	-0.053582	-0.0227761	-0.101281	0.0887874	0.742012		0.226346	0.187711	0.176477	0.111421	-0.169721	0.0481628	0.0918617
	b12	0.0627309	-0.0365301	0.328414	0.249857	0.0460526	0.287646	0.0837807	0.0964856	0.10434	0.0526306	-0.144994	-0.0518606	-0.235322	-0.226839	-0.155877	-0.166977	0.128573	0.150333	0.226346		0.203274	0.23521	0.313726	-0.260066	-0.0473676	-0.134961
	HJ16	0.118221	0.22941	0.197789	0.135984	0.0707629	0.136561	-0.0143053	-0.15782	-0.0134688	0.141894	-0.198626	0.0131668	-0.0865384	-0.401441	-0.389381	-0.0100037	-0.11705	-0.0740125	0.187711	0.203274		-0.132494	-0.00556315	0.00364816	0.150721	0.0186413
	PGT151	0.284891	0.104994	0.481993	0.269183	0.0487843	0.0253359	-0.247698	0.188397	0.274681	0.212882	-0.0478839	0.0909594	0.106598	0.302592	0.274387	0.182566	0.0740501	0.220348	0.176477	0.23521	-0.132494		0.0265046	-0.164866	-0.109311	-0.105849
	35O22	0.0151891	-0.115465	0.127843	0.400267	0.278152	0.19374	0.272121	0.116684	0.100265	-0.0844312	0.00970592	-0.0525952	-0.127	-0.0877645	-0.0612783	-0.210688	0.168071	0.266149	0.111421	0.313726	-0.00556315	0.0265046		-0.0131154	0.0129962	0.128916
	Ab 4E10	-0.047377	-0.0440231	-0.0702522	0.141394	0.260573	0.0990983	-0.0295694	-0.324517	-0.120956	0.0149874	-0.0120933	0.17054	0.23101	0.0948217	0.123674	0.107635	0.159093	0.0332176	-0.169721	-0.260066	0.00364816	-0.164866	-0.0131154		0.764121	0.285597
	Ab 10E8	0.0970675	-0.147557	-0.0341806	0.146888	0.285829	0.214257	-0.0275424	-0.170751	0.0993604	0.195791	0.0078693	0.0530526	0.0909911	-0.0896325	-0.0786673	-0.120083	0.131025	0.0037534	0.0481628	-0.0473676	0.150721	-0.109311	0.0129962	0.764121		0.373093
	2F5	0.26361	-0.103073	-0.00425162	-0.120071	-0.00476819	0.177217	0.0102353	-0.368593	0.00387194	0.196187	-0.0429895	0.172457	0.159987	0.230833	0.160982	-0.334649	0.240254	0.166186	0.0918617	-0.134961	0.0186413	-0.105849	0.128916	0.285597	0.373093
	Supplementary Data Table 2b: Neutralization fingerprint analysis of V3-Crown bnDs and bnAbs - p-values
		bnD.1	bnD.2	bnD.3	3074	DH753	F425-B4e8	447-52D	PGT121	PGT128	PGT130	PGT135	PGT145	PGDM1400	PG16	PG9	CAP256-09	2G12	VRC01	PGV04	b12	HJ16	PGT151	35O22	Ab 4E10	Ab 10E8	2F5
	bnD.1		5.80476e-06	1.44351e-07	0.0226496	0.958775	0.252207	0.611473	0.258369	0.661191	0.0961264	0.484978	0.366383	0.0921356	0.0542498	0.0768024	0.606226	0.897156	0.319828	0.130018	0.700576	0.467508	0.0747814	0.925885	0.771587	0.551274	0.100266
	bnD.2	5.80476e-06		2.09427e-05	0.190872	0.0628193	0.973756	0.193018	0.447671	0.828808	0.68019	0.303696	0.539502	0.249606	0.601025	0.58975	0.0960509	0.381868	0.579062	0.37777	0.822925	0.154453	0.519077	0.478024	0.787369	0.363546	0.526793
	bnD.3	1.44351e-07	2.09427e-05		0.000926271	0.683308	0.0923914	0.329442	0.540184	0.902523	0.708512	0.452698	0.247854	0.46695	0.549671	0.405333	0.487306	0.59414	0.0833773	0.0535052	0.0385472	0.221182	0.00163672	0.431781	0.666645	0.834149	0.979228
	3074	0.0226496	0.190872	0.000926271		0.00698795	0.691124	0.280387	0.72419	0.74565	0.743724	0.894578	0.85256	0.285711	0.417498	0.114192	0.00845695	0.716189	0.676502	0.391619	0.11997	0.402783	0.0930271	0.0104906	0.384146	0.36575	0.460521
	DH753	0.958775	0.0628193	0.683308	0.00698795		0.0023419	0.114248	0.301373	0.585929	0.582548	0.011751	0.283808	0.234652	0.543601	0.575804	0.602617	0.0378306	0.668711	0.663702	0.777808	0.664363	0.764991	0.0822313	0.104388	0.0737882	0.976705
	F425-B4e8	0.252207	0.973756	0.0923914	0.691124	0.0023419		0.0949105	0.953224	0.587212	0.583861	0.894259	0.481769	0.147494	0.260133	0.0952134	0.00674102	0.000668435	0.50455	0.462953	0.0718922	0.400772	0.876678	0.230974	0.542936	0.184313	0.27397
	447-52D	0.611473	0.193018	0.329442	0.280387	0.114248	0.0949105		0.605645	0.959435	0.0394097	0.451428	0.240729	0.134994	0.0698262	0.42483	0.364903	0.105474	0.223667	0.103233	0.607267	0.930187	0.12331	0.0893766	0.856272	0.866031	0.950019
	PGT121	0.258369	0.447671	0.540184	0.72419	0.301373	0.953224	0.605645		2.90769e-05	0.379402	0.0146805	0.089914	0.405638	0.287644	0.221685	0.438812	0.196094	0.51882	0.306758	0.553675	0.330752	0.244342	0.473355	0.0410521	0.29214	0.0192663
	PGT128	0.661191	0.828808	0.902523	0.74565	0.585929	0.587212	0.959435	2.90769e-05		2.47653e-05	0.0258901	0.598008	0.469223	0.942802	0.728435	0.267704	0.0296149	0.314553	0.176557	0.521696	0.93426	0.0862877	0.538174	0.457195	0.541864	0.981082
	PGT130	0.0961264	0.68019	0.708512	0.743724	0.582548	0.583861	0.0394097	0.379402	2.47653e-05		0.91272	0.492263	0.248974	0.092081	0.131763	0.407923	0.826528	0.752058	0.967772	0.747048	0.382449	0.187214	0.60447	0.926866	0.225977	0.22502
	PGT135	0.484978	0.303696	0.452698	0.894578	0.011751	0.894259	0.451428	0.0146805	0.0258901	0.91272		0.620374	0.752734	0.504846	0.986609	0.53543	0.0124191	0.573269	0.797671	0.372031	0.219193	0.769209	0.952601	0.940961	0.961563	0.79225
	PGT145	0.366383	0.539502	0.247854	0.85256	0.283808	0.481769	0.240729	0.089914	0.598008	0.492263	0.620374		2.42687e-06	0.00360137	0.00140521	0.738443	0.721604	0.023931	0.158307	0.75063	0.935731	0.576711	0.747213	0.292746	0.745088	0.287272
	PGDM1400	0.0921356	0.249606	0.46695	0.285711	0.234652	0.147494	0.134994	0.405638	0.469223	0.248974	0.752734	2.42687e-06		3.28741e-06	3.00814e-09	0.00859307	0.883894	0.240498	0.692397	0.143815	0.595447	0.512677	0.434851	0.151518	0.576578	0.324069
	PG16	0.0542498	0.601025	0.549671	0.417498	0.543601	0.260133	0.0698262	0.287644	0.942802	0.092081	0.504846	0.00360137	3.28741e-06		4.07026e-13	0.038534	0.854683	0.635934	0.74263	0.159254	0.0102454	0.0577181	0.590224	0.560565	0.582306	0.151842
	PG9	0.0768024	0.58975	0.405333	0.114192	0.575804	0.0952134	0.42483	0.221685	0.728435	0.131763	0.986609	0.00140521	3.00814e-09	4.07026e-13		0.00896787	0.900617	0.48059	0.889056	0.336815	0.0130113	0.0866377	0.707198	0.447071	0.629445	0.321029
	CAP256-09	0.606226	0.0960509	0.487306	0.00845695	0.602617	0.00674102	0.364903	0.438812	0.267704	0.407923	0.53543	0.738443	0.00859307	0.038534	0.00896787		0.157254	0.898794	0.534041	0.303094	0.951149	0.259514	0.191907	0.508561	0.460476	0.0348005
	2G12	0.897156	0.381868	0.59414	0.716189	0.0378306	0.000668435	0.105474	0.196094	0.0296149	0.826528	0.0124191	0.721604	0.883894	0.854683	0.900617	0.157254		0.0612667	0.585883	0.429137	0.471962	0.649751	0.299894	0.326814	0.42031	0.135362
	VRC01	0.319828	0.579062	0.0833773	0.676502	0.668711	0.50455	0.223667	0.51882	0.314553	0.752058	0.573269	0.023931	0.240498	0.635934	0.48059	0.898794	0.0612667		4.27237e-08	0.35449	0.649918	0.171853	0.0969162	0.838759	0.981662	0.305423
	PGV04	0.130018	0.37777	0.0535052	0.391619	0.663702	0.462953	0.103233	0.306758	0.176557	0.967772	0.797671	0.158307	0.692397	0.74263	0.889056	0.534041	0.585883	4.27237e-08		0.160185	0.246095	0.27601	0.493674	0.295103	0.767902	0.57292
	b12	0.700576	0.822925	0.0385472	0.11997	0.777808	0.0718922	0.607267	0.553675	0.521696	0.747048	0.372031	0.75063	0.143815	0.159254	0.336815	0.303094	0.429137	0.35449	0.160185		0.208378	0.144012	0.048684	0.105089	0.771631	0.406365
	HJ16	0.467508	0.154453	0.221182	0.402783	0.664363	0.400772	0.930187	0.330752	0.93426	0.382449	0.219193	0.935731	0.595447	0.0102454	0.0130113	0.951149	0.471962	0.649918	0.246095	0.208378		0.415076	0.972822	0.982176	0.353234	0.909104
	PGT151	0.0747814	0.519077	0.00163672	0.0930271	0.764991	0.876678	0.12331	0.244342	0.0862877	0.187214	0.769209	0.576711	0.512677	0.0577181	0.0866377	0.259514	0.649751	0.171853	0.27601	0.144012	0.415076		0.871036	0.309334	0.501944	0.515661
	35O22	0.925885	0.478024	0.431781	0.0104906	0.0822313	0.230974	0.0893766	0.473355	0.538174	0.60447	0.952601	0.747213	0.434851	0.590224	0.707198	0.191907	0.299894	0.0969162	0.493674	0.048684	0.972822	0.871036		0.935981	0.936562	0.427895
	Ab 4E10	0.771587	0.787369	0.666645	0.384146	0.104388	0.542936	0.856272	0.0410521	0.457195	0.926866	0.940961	0.292746	0.151518	0.560565	0.447071	0.508561	0.326814	0.838759	0.295103	0.105089	0.982176	0.309334	0.935981		9.63237e-09	0.0740329
	Ab 10E8	0.551274	0.363546	0.834149	0.36575	0.0737882	0.184313	0.866031	0.29214	0.541864	0.225977	0.961563	0.745088	0.576578	0.582306	0.629445	0.460476	0.42031	0.981662	0.767902	0.771631	0.353234	0.501944	0.936562	9.63237e-09		0.0177329
	2F5	0.100266	0.526793	0.979228	0.460521	0.976705	0.27397	0.950019	0.0192663	0.981082	0.22502	0.79225	0.287272	0.324069	0.151842	0.321029	0.0348005	0.135362	0.305423	0.57292	0.406365	0.909104	0.515661	0.427895	0.0740329	0.0177329
