# Supplementary material for: Distinct conformations of the HIV-1 V3 loop crown are targetable for broad neutralization
Source: Nat Commun. 2021 Nov 18;12:6705. doi: 10.1038/s41467-021-27075-0 (PMC8602657; doi:10.1038/s41467-021-27075-0)
Supplement: Supplementary file 5 — Supplementary Data 3 [file 41467_2021_27075_MOESM5_ESM.xlsx]

## Sheet: Suppl. Data Table 3
	Supplementary Data Table 3: Env binding properties of V3-crown DARPins and V3 specific antibodies Binding to immobilized targets was derived a by binding in ELISA for V3-directed DARPins (geometric mean of EC50 values in nM from three independent replicates) and b by multiplexed Luminex assay for monoclonal antibodies. All targets were biotinylated and immobilized to the surface via neutravidin. …
	Supplementary Data Table 3a: Env binding properties of V3-crown DARPins and V3 specific antibodies in ELISA
		5m3_D12	63_B7	SB11	SE4	bnD.1	bnD.2	bnD.3
	BG505 gp120	106.913	19.4429	34.3248	21.6596	23.1583	30.0064	2.03413
	BG505 gp120 dV1V2	206.023	7109.83	6402.9	>20,000	12.1831	13.1616	1.48749
	BG505 SOSIP	3045.24	>20,000	>20,000	>20,000	25.5286	38.1975	7.3534
	BG505 SOSIP dV1V2	112.151	>20,000	>20,000	>20,000	6.30842	11.6528	0.771394
	JRFL gp120	163.679	52.9678	193.801	654.13	117.879	170.634	5.514
	JRFL gp120 dV1V2	0.297756	17.7356	1.09107	1.00632	13.4109	17.9783	1.64794
	lin V3 (JRFL)	2616.13	42.5745	>20,000	>20,000	41.7466	46.9243	8.42934
	lin V3 (MN)	252.26	0.432572	247.009	1663.53	9.86679	27.3268	0.698957
	V3-IY (MN)	10.7064	75.2505	4273.02	>20,000	26.0435	95.4963	7.52648
	lin V3 (BG505)	1303.42	>20,000	>20,000	6593.14	10.8314	22.5561	0.765577
	V3-IY (BG505 )	10.6688	>20,000	6550.69	>20,000	14.6048	25.157	2.38782
	V3-IF (BG505)	1130.47	>20,000	>20,000	>20,000	9.71502	34.3347	2.22199
	V3-RF (BG505)	1594.92	>20,000	>20,000	>20,000	17.6955	704.501	5.94603
	V3-RY (BG505)	2487.74	>20,000	>20,000	5768	18.9109	204.049	6.41965
	Neutravidin	>20,000	>20,000	>20,000	>20,000	>20,000	>20,000	>20,000
	Supplementary Data Table 3b: V3 peptide binding of V3-crown-directed monoclonal antibodies in a Luminex assay
		19b	2442	3074	F425-B4e8	F425-B4a1	2219	2191	3869	447-52D	1-79
	V3 (MN)	0.0516369	0.0735	0.1095	0.02297	0.03978	0.03782	0.04095	0.07526	0.02108	0.8019
	V3-IY (MN)	1.17273	0.164	>100	0.07528	0.7254	0.4216	0.2339	0.5435	0.1361	>100
	V3 (BG505)	0.488971	0.1455	0.08163	0.1325	0.07975	0.08527	0.06874	0.1029	7.978	>100
	V3-IY (BG505)	0.275939	0.08122	0.1114	0.07317	0.3143	0.2189	1.406	0.1464	>100	>100
	V3-IF (BG505)	0.117156	0.0945	0.1634	0.5341	0.2459	0.1857	0.1842	0.198	>100	1.402
	V3-RF (BG505)	1.56923	0.2151	0.1579	0.8539	>100	>100	>100	>100	>100	>100
	V3-RY (BG505)	27.3385	0.3865	0.1675	0.3462	>100	>100	>100	>100	>100	>100
	Neutravidin	>100	>100	>100	>100	>100	>100	>100	>100	>100	>100
