# Supplementary material for: Distinct conformations of the HIV-1 V3 loop crown are targetable for broad neutralization
Source: Nat Commun. 2021 Nov 18;12:6705. doi: 10.1038/s41467-021-27075-0 (PMC8602657; doi:10.1038/s41467-021-27075-0)
Supplement: Supplementary file 6 — Supplementary Data 4 [file 41467_2021_27075_MOESM6_ESM.xlsx]

## Sheet: Suppl. Data Table 4
	Supplementary Data Table 4: Protective effect of the V1V2 domain against V3-directed DARPins and antibodies Neutralization sensitivity (IC50) analysis of 11 wt and corresponding V1V2-deleted viruses to V3-directed DARPins, bivalent bnD-Fc fusion proteins, mAbs and corresponding Fab-fragments. Supplementary Data Tables 4a and b depict geometric mean IC50 values (nM) from two or three independent e…
	Supplementary Data Table 4a: Neutralization of wt HIV-1 viruses by V3 specific DARPins, bivalent bnD-Fc fusion proteins, mAbs and corresponding Fab-fragments
			DARPin and DARPin-Fc fusion proteins: IC50 (nM)										mAb and Fab-fragments: IC50 (nM)
	subtype	virus strain	5m3_D12	63_B7	SB11	SE4	bnD.1	bnD.2	bnD.3	bnD.1-Fc	bnD.2-Fc	bnD.3-Fc	447-52D	3074	10A37	1-79	DH753	F425-B4e8	2219	3074_Fab	10A37_Fab	1-79_Fab	DH753_Fab	F425-B4e8_Fab	2219_Fab
	B	SF162	390.5	300.557	895.321	261.628	75.5576	86.4967	27.2058	4.204	21.51	0.3591	0.363683	0.579524	0.120617	0.029562	2.09464	0.0289513	0.0316034	241.778	9.3234	3.58763	480.642	1.71601	6.13492
	B	Bal.26	4774	1277.89	6630.51	432.194	2408.43	323.615	507.184	687.604	138.322	792.902	0.66125	33.1228	1.25715	1.20784	7.21309	0.614601	0.601755	>1,000	47.2159	60.7071	207.769	3.87683	5.35879
	B	JR-FL	129.884	10896.2	>20,000	1769.62	2913.66	1072.09	1467.14	3627	3925	821.7	79.8265	1660.8	173.65	76.4856	1624.49	58.4278	339.088	>1,000	615.34	955.406	>1,000	65.9996	527.7
	B	RHPA4259 clone 7	787.087	338.91	>20,000	>20,000	512.846	26.5845	278.958	1360	955	431.7	156.347	2751.77	813.176	838.16	>10,000	646.662	680.107	>1,000	738.754	983.514	>1,000	589.605	349.725
	B	ZEnv16_0306_14	>5,000	>20,000	>20,000	>20,000	1467.26	487.437	664.212	1641	2090	1001	>167	>10,000	>10,000	>10,000	>10,000	>10,000	>10,000	>1,000	>1,000	>1,000	>1,000	>1,000	>1,000
	B	AC 10.0.29	>20,000	15192.1	>20,000	>20,000	5349.56	4822.65	1241.86	2654	>4,000	1131	>167	3074.25	799.903	2463.68	>10,000	1391.81	512.91	>1,000	>1,000	>1,000	>1,000	>1,000	>1,000
	B	REJO4541 clone 67	>20,000	>20,000	>20,000	>20,000	>10,000	>10,000	726.048	1094.71	>4,000	>4,000	>167	116.328	106.687	37.3577	>10,000	>10,000	23.9924	885.72	462.439	821.899	>1,000	>1,000	53.1278
	B	SF162P3N_c8	>20,000	13026.7	>20,000	>20,000	>10,000	800.53	5371.04	>4,000	>4,000	>4,000	>167	>10,000	17.5514	228.385	>10,000	>10,000	29.8184	>1,000	>1,000	>1,000	>1,000	>1,000	>1,000
	C	CAP88_6mo.c10	6607	>20,000	2398.46	11848.2	14.5653	9.22725	34.2193	169.6	486.2	41.83	>167	9.97914	6294.84	137.923	338.323	318.242	56.7727	26.7504	>1,000	988.13	264.454	685.201	460.071
	C	ZM214	>20,000	>20,000	>20,000	>20,000	>10,000	713.623	1791.04	>4,000	>4,000	1777	>167	>10,000	>10,000	>10,000	>10,000	>10,000	>10,000	772.334	>1,000	>1,000	894.874	>1,000	>1,000
	A	BG505 T332N	>20,000	>20,000	>20,000	>20,000	93.5792	680.271	381.745	1095	1976	1129	>167	3375.86	4511.06	224.25	4588.25	787.122	5595.53	901.221	>1,000	>1,000	>1,000	>1,000	>1,000
		breadth (%)	0.454545	0.545455	0.272727	0.363636	0.727273	0.909091	1	0.818182	0.636364	0.818182	0.363636	0.727273	0.818182	0.818182	0.454545	0.636364	0.818182	0.454545	0.454545	0.545455	0.363636	0.454545	0.545455
		median IC50	6607	15192.1	>20000	>20000	2408.43	680.271	664.212	1360	2090	1001	167	2751.77	799.903	224.25	>10,000	787.122	339.088	>1,000	>1,000	988.13	>1,000	>1,000	527.7
		# of wt strains tested	11	11	11	11	11	11	11	11	11	11	11	11	11	11	11	11	11	11	11	11	11	11	11
		# of wt strains neutralized	5	6	3	4	8	10	11	9	7	9	4	8	9	9	5	7	9	5	5	6	4	5	6
	Supplementary Data Table 4b: Neutralization of V1V2-deleted viruses by V3 specific DARPins, bivalent bnD-Fc fusion proteins, mAbs and corresponding Fab-fragments
			DARPin and DARPin-Fc fusion proteins: IC50 (nM)										mAb and Fab-fragments: IC50 (nM)
	subtype	virus strain	5m3_D12	63_B7	SB11	SE4	bnD.1	bnD.2	bnD.3	bnD.1-Fc	bnD.2-Fc	bnD.3-Fc	447-52D	3074	10A37	1-79	DH753	F425-B4e8	2219	3074_Fab	10A37-Fab	1-79-Fab	DH753-Fab	F425-B4e8-Fab	2219-Fab
	B	SF162∆V1V2	4.07637	19.15	68.0009	204.944	27.1618	43.4156	3.3918	0.8105	4.168	<0.002	0.032542	0.00924608	0.0025284	0.000474206	0.0316883	0.00146836	0.000594235	10.9549	0.905576	0.354617	42.9659	0.825939	0.379303
	B	Bal.26∆V1V2	0.1599	16.8057	39.1508	43.3312	53.1109	91.9886	2.31908	11.1745	2.06428	6.4253	0.00117449	0.0055295	0.00581537	0.000813818	0.00376497	0.00265932	0.0042289	5.65378	0.553531	1.35324	5.25574	0.067361	0.0440282
	B	JR-FL∆V1V2	2.7413	88.4325	36.8709	8.9745	44.3508	145.226	4.55082	15.58	5.561	0.009853	0.0002884	0.102195	0.00495136	0.00120456	0.00794654	0.00186396	0.00140751	34.5286	3.82996	2.56597	39.794	0.0272166	0.0347537
	B	RHPA∆V1V2	1.86528	11.3199	6.19534	312.775	9.66343	0.790162	0.69255	2.109	2.343	0.0288	0.376067	0.0588406	0.0205045	0.00140332	0.0281291	0.00162634	0.00403178	49.7489	0.145301	1.95043	13.3749	1.89321	0.0641835
	B	ZEnv16_0306_14∆V1V2	10.9652	1120	3.99609	9323	18.187	9.19997	0.441867	0.2396	1.511	<0.002	0.00847771	0.00742934	0.0999678	0.989318	1.57387	0.00930301	0.000963667	13.8648	22.929	149.312	269.768	7.36594	0.384728
	B	AC10∆V1V2	5.22322	63.5591	185.951	9163.51	169.958	300.589	21.2096	31.37	110	0.2567	0.040956	1.97161	0.0140064	0.00357266	0.00694487	0.0036	0.0332259	177.374	5.24539	3.10949	7.51873	0.703	0.2044
	B	REJO∆V1V2	18060.7	15718.6	>20,000	>20,000	98.4979	53.1896	5.63097	8.25032	8.54916	22.6515	0.0565895	0.0127026	0.0125885	0.00496945	>6.6	>6.6	0.00576913	31.1631	6.66179	19.2309	>1,000	25.2982	0.332086
	B	SF162P3N_c8∆V1V2	81.8304	22.9488	35.4615	70.2954	13.3005	10.8562	5.55436	1.53483	3.97934	5.61716	0.00151605	0.00466584	0.00308662	0.000623882	0.0140007	0.00225687	0.00483779	3.003	1.65349	1.30897	16.9934	0.1188	0.04662
	C	CAP88-6mo∆V1V2	343.719	634.23	1.92394	1569.16	0.237684	1.65967	0.41939	0.1162	18.27	0.01128	0.0661758	0.0123586	>6.6	0.181268	0.0157885	0.346384	0.0115032	0.0852528	34.9784	16.5711	0.0994876	42.9282	4.1341
	C	ZM214∆V1V2	407.8	3969.69	7.47053	27.8806	96.4302	40.5936	49.8002	13.47	10.23	0.5633	0.0997492	0.0129429	0.0168808	>6.6	0.0276606	2.15678	5.93633	0.087841	0.164356	54.1018	0.703865	5.11392	3.67697
	A	BG505∆V1V2 T332N	556.7	17030	946.1	1754.31	10.7901	11.3532	0.337964	0.3258	72.16	<0.002	0.724824	0.0140692	0.0360299	4.5959	0.0295179	2.204	0.0468629	0.0768434	2.98315	13.7114	0.0839338	0.780473	0.743483
		breadth (%)	1	1	0.909091	0.909091	1	1	1	1	1	0.727273	1	1	0.909091	0.909091	0.909091	0.909091	1	1	1	1	0.909091	1	1
		median IC50	10.9652	88.4325	36.8709	312.775	27.1618	40.5936	3.3918	2.109	5.561	0.41	0.040956	0.0127026	0.0140064	0.00357266	0.0276606	0.0036	0.00483779	10.9549	2.98315	3.10949	13.3749	0.825939	0.332086
		# of ∆V1V2 strains tested	11	11	11	11	11	11	11	11	11	11	11	11	11	11	11	11	11	11	11	11	11	11	11
		# of ∆V1V2 strains neutralized	11	11	10	10	11	11	11	11	11	8	11	11	10	10	10	10	11	11	11	11	10	11	11
	Supplementary Data Table 4c: Protective effect of the V1V2 domain against V3-directed DARPins, bivalent bnD-Fc fusion proteins, mAbs and corresponding Fab-fragments
			IC50 ratios (wt/∆V1V2)
	subtype	virus strain	5m3_D12	63_B7	SB11	SE4	bnD.1	bnD.2	bnD.3	bnD.1-Fc	bnD.2-Fc	bnD.3-Fc	447-52D	3074	10A37	1-79	DH753	F425-B4e8	2219	3074_Fab	10A37-Fab	1-79-Fab	DH753-Fab	F425-B4e8-Fab	2219-Fab
	B	SF162	95.7959	15.6949	13.1663	1.27658	2.78176	1.9923	8.02106	5.18692	5.16075	359.1	11.1758	62.6779	47.7048	62.34	66.1013	19.7168	53.1834	22.0702	10.2955	10.1169	11.1866	2.07765	16.1742
	B	Bal.26	29856.2	76.039	169.358	9.9742	45.3473	3.51798	218.7	61.5334	67.0073	123.403	563.009	5990.21	216.177	1484.16	1915.84	231.113	142.296	>177	85.2993	44.8607	39.5319	57.5531	121.713
	B	JR-FL	47.3805	123.215	>542	197.184	65.6957	7.38221	322.39	232.798	705.808	83395.9	276791	16251.3	35071.1	63496.6	204428	31346	240914	>29	160.665	372.337	>25	2424.98	15184
	B	RHPA4259 clone 7	421.967	29.9392	>3,228	>64	53.0708	33.6444	402.799	644.855	407.597	14989.6	415.743	46766.5	39658.5	597270	>355,504	397617	168686	>20	5084.29	504.254	>75	311.431	5448.83
	B	ZEnv16_0306_14	>456	>18	>5,005	>2	80.6764	52.9824	1503.2	6848.91	1383.19	1.001e+06	>19,699	>1,346,015	>100,032	>10,108	>6,354	>1,074,921	>10,377,023	>72	>44	>7	>4	>136	>2,599
	B	AC 10.0.29	>3,829	239.023	>108	>2	31.4758	16.044	58.5515	84.6031	>36	4405.92	>4,078	1559.26	57109.7	689594	>1,439,911	386613	15437.1	>6	>191	>322	>133	>1,422	>4,892
	B	REJO4541 clone 67	>1	>1	*	*	>102	>376	128.938	132.687	>468	>177	>2,951	9157.75	8475	7517.46	*	*	4158.75	28.4221	69.4166	42.7383	*	>40	159.982
	B	SF162P3N_c8	>244	567.643	>564	>285	>752	73.7393	966.994	>2,606	>1,005	>712	>110,155	>2,143,237	5686.31	366071	>714,249	>4,430,913	6163.65	>333	>605	>764	>59	>8,418	>21,450
	C	CAP88_6mo.c10	19.2221	>32	1246.64	7.55069	61.2799	5.5597	81.593	1459.55	26.6119	3708.33	>2,524	807.463	*	760.879	21428.4	918.755	4935.37	313.778	>29	59.6296	2658.16	15.9615	111.287
	C	ZM214	>49	>5	>2,677	>717	>104	17.5797	35.9645	>297	>391	3154.62	>1,674	>772,623	>592,390	*	>361,525	4636.55	>1,685	8792.41	>6,084	>18	1271.37	>196	>272
	A	BG505 T332N	>36	>1	>21	>11	8.67266	59.9191	1129.54	3360.96	27.3836	1129000	>230	239947	125203	48.7935	155440	357.133	119402	11728	>335	>73	>11,914	>1,281	>1,345
		total # of strains tested	11	11	11	11	11	11	11	11	11	11	11	11	11	11	11	11	11	11	11	11	11	11	11
		# of sensitive strains	5	6	3	4	8	10	11	11	9	11	6	10	11	11	7	9	11	6	7	8	6	7	8
		# of sensitive Tier1 strains	2	2	2	2	2	2	2	2	2	2	2	2	2	2	2	2	2	1	2	2	2	2	2
		# of sensitive Tier2 strains	3	4	1	2	6	8	9	9	7	9	4	8	9	9	5	7	9	5	5	6	4	5	6
		geometric mean IC50 ratio (wt/∆V1V2, all sensitive)	255.983	91.7703	140.606	11.734	29.6266	15.1549	184.206	297.165	100.04	11390.2	922.45	5459.66	6866.63	8561.78	9708.06	3557.03	7461.83	458.652	137.861	77.5288	196.619	67.8824	377.625
		geometric mean IC50 ratio (wt/∆V1V2, sensitive Tier1)	1691.18	34.5459	47.2209	3.56832	11.2314	2.64743	41.8833	17.8653	18.5959	210.509	79.3226	612.743	101.551	304.175	355.865	67.504	86.993	22.0702	29.6345	21.3038	21.0292	10.935	44.369
		geometric mean IC50 ratio (wt/∆V1V2, sensitive Tier2)	72.7042	149.574	1246.64	38.5859	40.9353	23.4414	256.007	663.516	196.098	35624.3	10727.3	11318.6	27974.6	22217.2	87975.9	17369.6	26621.6	979.27	384.183	147.899	1838.34	229.288	1101.67
