# Supplementary material for: Distinct conformations of the HIV-1 V3 loop crown are targetable for broad neutralization
Source: Nat Commun. 2021 Nov 18;12:6705. doi: 10.1038/s41467-021-27075-0 (PMC8602657; doi:10.1038/s41467-021-27075-0)
Supplement: Supplementary file 7 — Supplementary Data 5 [file 41467_2021_27075_MOESM7_ESM.xlsx]

## Sheet: Suppl. Data Table 5
	Supplementary Data Table 5a. Data collection and refinement statistics of DARPin:V3 co-crystal structures for complexes with DARPins 5m3_D12 and 63_B7					Supplementary Data Table 5b. Data collection and refinement statistics of DARPin:V3 co-crystal structures for complexes with bnD.1, bnD.2 and bnD.3.
		DARPin 5m3_D12 in complex with V3-IY (MN) crown mimetic	DARPin 63_B7 in complex with V3-IY (MN) crown mimetic	DARPin 63_B7 in complex with linear V3 (MN) crown peptide			DARPin bnD.1 in complex with V3-IF (BG505) crown mimetic	DARPin bnD.2 in complex with V3-IF (BG505) crown mimetic	DARPin bnD.2 in complex with V3-IF (BG505) crown mimetic	DARPin bnD.3 in complex with V3-IF (BG505) crown mimetic
		(5m3_D12:V3-IY)	(63_B7:V3-IY)	(63_B7:V3)			(bnD.1:V3-IF)	(bnD.2:V3-IF)	(bnD.2:V3-IF)	(bnD.3:V3-IF)
	Data collection					Data collection
	Space group	P1	P1211	P64		Space group	P212121	P212121	P212121	P212121
	Molecules/AU	4 (2 complexes)	6 (2 complexes)	2 (1 complex)		Molecules/AU	2 (1 complex)	4 (2 complexes)	4 (2 complexes)	4 (2 complexes)
	Unit cell parameters					Unit cell parameters
	a, b, c (Å)	27.33, 51.80, 57.21	48.35, 105.98, 64.02	94.53, 94.53, 39.37		a, b, c (Å)	33.98, 67.05, 95.61	51.12, 69.29, 75.28	50.63, 69.34, 69.92	50.4, 67.06, 93.11
	α, β, γ (°)	78.965, 80.887, 80.425	90.000, 93.444, 90.000	90.000, 90.00, 120.000		α, β, γ (°)	90.0, 90.0, 90.0	90.0, 90.0, 90.0	90.0, 90.0, 90.0	90.0, 90.0, 90.0
	Observed reflections	68181 (6845)	229412 (20212)	463089 (45052)		Observed reflections	136355 (9671)	576452 (35172)	627203 (45493)	188941 (13061)
	Unique reflections	21899 (2243)	59439 (5571)	38147 (3784)		Unique reflections	30369 (2265)	47687 (3370)	49189 (3585)	47910 (3556)
	Multiplicity	3.1 (3.1)	3.9 (3.6)	12.1 (11.9)		Multiplicity	4.5 (4.3)	12.1 (10.4)	12.8 (12.7)	3.9 (3.7)
	Completeness (%)	92.01 (92.74)	96.51 (90.79)	99.97 (99.92)		Completeness (%)	98.7 (98.3)	98.9 (95.6)	100.0 (100.0)	99.6 (99.9)
	Mean I/sigma(I)	10.70 (2.06)	6.81 (0.90)	13.73 (0.33)		Mean I/sigma(I)	8.27 (1.07)	29.6 (5.5)	9.77 (1.39)	8.09 (1.46)
	CC(1/2)	0.998 (0.784)	0.993 (0.271)	0.999 (0.0548)		CC(1/2)	0.995 (0.552)	1.0 (0.94)	0.998 (0.447)	0.996 (0.682)
	Wilson B-factor	31.4	26.22	24.18		Wilson B-factor	25.78	15.68	14.36	32.1
	Refinement					Refinement
	Resolution range (Å)	34.54 - 1.90 (1.968 - 1.90)	48.26 - 1.78 (1.844 - 1.78)	40.93 - 1.42 (1.471 - 1.42)		Resolution range (Å)	38.93-1.95 (2.07 - 1.95)	42.29 - 1.45 (1.48 - 1.45)	49.23 - 1.34 (1.43 - 1.40)	46.6 - 1.90 (1.95 - 1.90)
	Rwork (%)	21.30 (32.72)	18.83 (30.51)	17.96 (43.75)		Rwork (%)	20.94 (29.98)	14.57 (24.74)	16.46 (31.09)	18.1 (30.3)
	Rfree (%)	25.27 (31.85)	22.80 (32.58)	20.82 (44.68)		Rfree (%)	25.20 (36.75)	17.29 (28.26)	19.59 (37.66)	22.7 (30.8)
	Ordered water molecules	126	640	187		Ordered water molecules	85	406	385	292
	Macromolecules atom	2587	5025	1402		Macromolecules atom	1342	2260	2231	2930
	rmsd of bond lengths	0.004	0.004	0.004		rmsd of bond lengths	0.04	0.008	0.004	0.02
	rmsd of bond angles	1.453	0.548	0.612		rmsd of bond angles	0.64	0.952	0.68	2.04
	Average B-factor	55.97	33.82	36.01		Average B-factor	38.9	24.4	23	31.7
	Protein B-Factor	56.28	32.7	34.92		Protein B-Factor	38.6	23.1	22.3	33.2
	Ligand B-Factor		62.91			Ligand B-Factor	80.6	19.7	19.7	42.9
	Solvent B-Factor	49.46	40.81	44.15		Solvent B-Factor	34.1	34.6	31	38.6
	Ramachandran plot (%)					Ramachandran plot (%)
	Favored	98.51	98	100		Favored	97.14	97.64	97.25	98.22
	Allowed	0.9	1.69	0		Allowed	1.14	1.35	2.06	1.78
	Outliers	0.6	0.31	0		Outliers	1.71	1	0.69	0
	Crystallization condition	PEG 4000 30.0% w/v, Li2SO4 0.2 M, TAPS 0.02 M pH 9.0	PEG 3350 25% w/v, (NH4)2SO4 0.2 M, Bis-Tris 0.1 M pH 5.5	Jeffamine ED-2001 30% v/v, Hepes 0.1 M pH 7.0		Crystallization condition	12% w/v PEG 4000, 0.2 M Ammonium sulphate	25% PEG 2K MME, 0.2M Ca Acetate, 0.1 M Na Cacodylate pH 6.5	30% w/v PEG 4000, 0.2 M Magnesium chloride hexahydrate, 0.1 M TRIS HCl pH 8.5	30% PEG 2K MME, 0.2M Ca Acetate, 0.1 Na Acetate pH 5.5
	PDB accession number	7DNE	7DNF	7DNG		PDB accession number	7B4T	7B4U J06	7B4V J32	7B4W
	Values in parentheses refer to the outermost resolution shell.					Values in parentheses refer to the outermost resolution shell.
