# Supplementary material for: Distinct conformations of the HIV-1 V3 loop crown are targetable for broad neutralization
Source: Nat Commun. 2021 Nov 18;12:6705. doi: 10.1038/s41467-021-27075-0 (PMC8602657; doi:10.1038/s41467-021-27075-0)
Supplement: Supplementary file 8 — Supplementary Data 6 [file 41467_2021_27075_MOESM8_ESM.xlsx]

## Sheet: Suppl. Data Table 6
	Supplementary Data Table 6: Distribution of the buried surface area (BSA) on V3 in DARPin:V3 co-crystal structures Analysis of the buried surface area (BSA) in the crystal structure complexes between the DARPin and the V3 peptide, respectively. BSA and relative BSA (% total BSA) are listed. Color gradient indicates blue (lowest) to orange (highest) BSA values. The ratio of the BSA and the accessi…
	V3-IY (MN)	5m3_D12				63_B7				V3-IF (BG505)	bnD.1				bnD.2				bnD.3
		BSA (Å2)	Relative BSA	BSA/ASA		BSA (Å2)	Relative BSA	BSA/ASA			BSA (Å2)	Relative BSA	BSA/ASA		BSA (Å2)	Relative BSA	BSA/ASA		BSA (Å2)	Relative BSA	BSA/ASA
	K305	35.29	0.0568671	0.269739		85.045	0.120283	0.653463		K305	20.32	0.0270926	0.203241		0	0	0		40.035	0.0550037	0.313079
	R306	0	0	0		0.55	0.000777891	0.00307469		S306	11.41	0.0152129	0.131603		1.995	0.0031713	0.021808		17.07	0.0234523	0.308039
	I307	44.495	0.0717002	0.737099		0	0	0		I307	0	0	0		73.475	0.116798	0.738294		15.79	0.0216937	0.0939797
	H308	44.76	0.0721272	0.325871		62.93	0.0890049	0.623903		R308	122.64	0.163516	0.552432		84.54	0.134387	0.367573		48.585	0.0667505	0.269595
	I309	103.135	0.166194	0.998644		38.065	0.0538371	0.215136		I309	118.35	0.157796	0.982402		95.705	0.152135	0.937228		101.84	0.139917	0.974872
	G312	54.95	0.0885476	0.996645		12.74	0.0180188	0.39321		G312	26.23	0.0349724	0.918096		4.775	0.00759045	0.125295		23.8	0.0326986	0.966105
	P313	116.285	0.187384	0.764379		90.49	0.127984	0.789547		P313	137.79	0.183715	0.871978		59.325	0.0943044	0.457508		110.99	0.152488	0.772319
	G314	14.09	0.0227049	0.248151		21.22	0.0300124	0.539743		G314	19.69	0.0262526	0.294893		31.855	0.0506374	0.988672		66.315	0.0911096	0.699931
	R315	0	0	0		101.08	0.142962	0.969453		Q315	7.68	0.0102397	0.0888478		1.255	0.00199498	0.0167758		8.185	0.0112453	0.0925696
	A316	26.74	0.0430894	0.444999		0	0	0		A316	43.91	0.0585451	0.695549		3.345	0.00531729	0.0361798		44.71	0.0614266	0.621966
	F317	7.315	0.0117876	0.0859123		77.325	0.109364	0.426691		F317	111.33	0.148436	0.928679		120	0.190755	0.721284		115.495	0.158677	0.970098
	Y318	99.65	0.160578	0.94254		169.375	0.239555	0.999557		Y318	130.67	0.174222	0.81091		147.6	0.234628	0.958846		135.045	0.185537	0.794172
	T319	10.41	0.0167749	0.123766		5.095	0.0072061	0.152249		A319	0	0	0		5.21	0.00828194	0.153574		0	0	0
	T320	63.45	0.102245	0.888593		43.125	0.0609937	0.458143
	Total BSA (Å2)	620.57				707.04				Total BSA (Å2)	750.02				629.08				727.86
