# Supplementary material for: Distinct conformations of the HIV-1 V3 loop crown are targetable for broad neutralization
Source: Nat Commun. 2021 Nov 18;12:6705. doi: 10.1038/s41467-021-27075-0 (PMC8602657; doi:10.1038/s41467-021-27075-0)
Supplement: Supplementary file 9 — Supplementary Data 7 [file 41467_2021_27075_MOESM9_ESM.xlsx]

## Sheet: Suppl. Data Table 7
	Supplementary Data Table 7: Envelope mutational scanning identifies key residues that determine sensitivity to V3 bnDs. Mutational scanning of gp120 was performed across a 130 Env-pseudovirus mutant panel. IC50 values from one to five independent experiments are shown (see also Supplementary Data Table 8). Wild-type and envelope mutants carrying single amino acid substitutions were tested in an e…
		DARPin IC50 (µM)							mAb IC50 (µg/ml)			DARPin IC50 (µM)							mAb IC50 (µg/ml)
		5m3_D12	SE4	SB11	63_B7	bnD.1	bnD.2	bnD.3	447-52D			5m3_D12	SE4	SB11	63_B7	bnD.1	bnD.2	bnD.3	447-52D
	JRCSF	0.157878	0.201742	10	2.21201	0.576014	0.403697	0.428001	5.92937		JRCSF_R315Q	n.d.	0.01551	3.478	8.426	0.0955	0.0893	0.1852	25
	JRCSF_E87A	0.6436	0.1159	10	3.747	0.6943	0.630988	0.1581	25		JRCSF_F317A	0.4983	1.17948	0.132152	0.373694	0.133206	1.71732	10	0.00360625
	JRCSF_M95A	0.257	0.2533	10	2.321	0.9428	0.461918	0.362	15.6		JRCSF_Y318A	10	5.44599	0.0526594	20	0.391256	11.0712	8.12273	0.00605668
	JRCSF_K97A	0.3863	0.5829	2.791	3.846	0.5156	0.519145	0.6969	25		JRCSF_T320A	0.02213	0.331	0.07053	0.1919	0.07449	0.0837743	0.1209	0.005042
	JRCSF_E102A	0.1846	0.1783	5.315	2.862	0.7592	1.56298	0.4501	25		JRCSF_G321A	0.476409	5.0603	7.0787	1.243	1.01634	0.327706	0.401501	3.216
	JRCSF_W112A	0.1246	0.08342	10	7.729	1.265	1.182	0.2187	0.02955		JRCSF_E322A	0.0909562	3.39539	8.743	3.77891	0.66183	0.434126	0.410055	23.3767
	JRCSF_D113A	0.6842	0.2716	10	3.087	0.6263	0.478949	0.424105	25		JRCSF_I323A	0.0026575	0.167051	0.0248705	0.0331821	0.002798	0.0429275	0.03544	0.006
	JRCSF_V120A	1.89505	0.558949	10	1.19055	1.48877	0.690092	0.740863	5.4658		JRCSF_G324A	0.0035045	0.00137644	0.0142168	0.0145319	0.008091	0.0219033	0.05195	0.006
	JRCSF_K121A	0.3271	0.1194	6.069	5.046	1.177	0.404719	0.1577	1.358		JRCSF_D325A	0.0165776	0.0130862	0.882436	1.16437	0.3529	0.02399	0.16605	5.794
	JRCSF_T123A	0.02188	0.06162	0.7743	1.669	0.1099	0.336473	0.334	0.758		JRCSF_I326A	0.0126889	0.00687964	0.259473	0.313618	0.02464	0.00439	0.0381197	11.64
	JRCSF_L125A	0.002	0.002	0.003371	0.01043	0.01347	0.0387447	0.01733	0.006		JRCSF_R327A	0.0138912	0.00160396	0.448264	0.198282	0.04648	0.0441084	0.0152	0.1922
	JRCSF_V127A	0.008614	0.00674	0.2974	0.1111	0.1264	0.2425	0.06474	0.01897		JRCSF_H330A	0.0610982	0.0287779	1.61065	0.67745	0.1349	0.167	0.2206	1.049
	JRCSF_N156A	0.002	0.003067	0.04558	0.002	0.07282	0.0508	0.02304	0.006		JRCSF_N332A	0.272859	0.0397145	1.80193	0.515021	0.199264	0.122822	0.130234	0.529125
	JRCSF_N160K	0.07138	0.09515	10	2.154	0.3641	0.223941	0.08	3.483		JRCSF_S334A	0.3223	0.02822	1.298	0.5669	0.2182	0.1497	0.2235	2.273
	JRCSF_I165A	0.04684	0.03532	0.563	0.3125	0.1036	0.0907458	0.0836001	0.2187		JRCSF_Q337A	0.09882	0.07871	10	3.193	0.5988	0.501579	0.3353	12.42
	JRCSF_R166A	0.1173	0.1508	10	2.3	1.014	0.403118	0.2487	25		JRCSF_N339A	0.1697	0.2022	8.076	2.656	0.8613	1.23452	1.011	1.738
	JRCSF_D167A	0.02069	0.02727	0.2347	0.1225	0.07469	0.0761829	0.07309	0.03336		JRCSF_T341A	0.2824	0.07259	8.005	1.281	0.9755	1.00041	0.3909	18.17
	JRCSF_K168A	0.463	0.09031	10	1.314	0.6569	0.706892	0.5177	9.061		JRCSF_K343A	0.1574	0.08617	5.574	2.558	1.052	0.629936	0.1248	15.43
	JRCSF_K171A	0.3542	0.1309	10	2.119	0.767	0.676806	0.1411	3.849		JRCSF_R350A	0.1549	0.1435	3.561	3.087	0.8922	0.6069	0.734595	25
	JRCSF_E172A	0.01045	0.0868	1.779	0.3135	0.1441	0.14049	0.1743	0.0407		JRCSF_S365A	0.3934	0.05931	5.512	1.971	0.4946	1.12236	0.654975	8.166
	JRCSF_Y173A	0.002657	0.007113	0.0528	0.2023	0.03627	0.332984	0.2307	0.00721		JRCSF_P369A	0.1424	0.07012	2.51	1.483	0.4459	0.6042	0.2358	1.699
	JRCSF_F176A	0.0022	0.004624	0.07208	0.02329	n.d.	0.3788	n.d.	0.00745		JRCSF_V372A	0.4068	0.1065	8.48	8.825	0.4805	0.5923	0.55	3.74
	JRCSF_Y177A	0.002	0.002	0.002	0.002	0.001661	0.0202192	0.01556	0.006		JRCSF_M373A	0.2305	0.1334	10	2.797	0.395	0.732	0.389972	6.788
	JRCSF_V182A	0.1461	0.09796	7.618	1.247	0.3016	0.200203	0.1577	3.038		JRCSF_Y384A	0.0352312	0.880712	8.251	3.04717	0.7125	1.5983	0.468429	0.02731
	JRCSF_I184A	0.01506	0.01541	0.1395	0.1652	0.1771	0.29576	0.163595	0.05601		JRCSF_N386A	0.486309	0.236663	10	2.47918	0.506662	1.64248	0.398737	2.35231
	JRCSF_D185A	0.2537	0.06803	3.035	1.916	0.4445	0.264869	0.228	25		JRCSF_S387A	0.572218	0.18536	10	4.44577	1.39919	0.425279	0.24088	10.7165
	JRCSF_N186A	0.05949	0.101	10	2.322	0.9214	0.498236	0.1149	25		JRCSF_T388A	3.34826	0.522606	10	2.82884	1.05598	1.87385	0.898871	2.83098
	JRCSF_K186InsA	n.d.	n.d.	n.d.	n.d.	0.6246	0.561217	0.3675	n.d.		JRCSF_N392A	0.5319	0.1017	10	4.408	0.1904	0.3353	0.561688	14.93
	JRCSF_N187A	0.06121	0.06489	0.8159	2.513	1.415	0.683692	0.3721	2.707		JRCSF_S393A	0.273	0.1492	10	4.637	0.6826	0.635347	0.455459	12.55
	JRCSF_N188A	0.03446	0.1578	10	3.682	1.021	0.411396	0.3395	1.828		JRCSF_T394A	0.2405	0.08545	10	2.946	0.8583	2.01686	0.3081	8.615
	JRCSF_T189A	0.02664	0.1053	3.033	2.662	0.8427	0.665736	0.419636	2.975		JRCSF_W395A	0.1744	0.1281	10	3.02	2.172	1.031	0.1969	5.879
	JRCSF_N197K	0.001561	0.02074	0.04915	0.3896	0.03965	0.153977	0.09171	0.004618		JRCSF_N396A	0.2401	0.1158	10	3.682	0.8994	0.166361	0.08917	17.03
	JRCSF_T198A	0.1805	0.1054	0.3606	1.319	0.35	0.439741	0.404765	0.8837		JRCSF_N411A	0.3326	0.3468	10	3.162	1.162	1.03519	1.09324	7.341
	JRCSF_S199A	0.006737	0.05271	0.006113	1.391	0.0444	0.290354	0.08381	0.009861		JRCSF_D412A	0.2183	0.09759	10	2.293	0.9812	0.127475	0.1031	23.69
	JRCSF_T202A	0.04396	0.002646	0.873	0.1274	0.04962	0.1265	0.1002	0.006		JRCSF_I414A	0.100266	0.168848	10	5.069	1.437	0.8373	0.2645	11.89
	JRCSF_K207A	0.002	0.006728	1.093	0.02233	0.7741	0.163146	0.3349	25		JRCSF_I415A	0.06159	0.03971	10	1.007	0.1724	0.4657	0.4742	20.79
	JRCSF_F210A	0.03205	0.01465	10	0.7931	0.6466	0.438912	0.130854	0.0182		JRCSF_P417A	0.2996	0.1583	10	3.26	0.6757	0.267595	0.3572	10.27
	JRCSF_I213A	0.04162	0.2491	10	1.571	0.7783	1.315	0.9224	25		JRCSF_R419A	0.3006	0.01346	1.763	0.04515	0.3089	0.7886	0.1358	0.09142
	JRCSF_N241A	0.2212	0.06781	10	4.112	2.133	1.07067	0.2646	25		JRCSF_I420A	0.002896	0.01456	2.756	0.5382	1.254	0.554393	0.16	0.006
	JRCSF_R252A	0.466	0.1162	9.027	6.668	0.8031	0.366014	0.09099	6.943		JRCSF_K421A	0.004823	0.0209	0.06643	0.01422	0.05351	0.5143	0.04942	0.006
	JRCSF_S256A	0.404	0.1978	10	3.623	0.7463	0.782611	0.2998	15.04		JRCSF_Q422A	0.0278059	1.2252	4.32319	0.350847	0.0566	0.303542	0.0556033	0.00687185
	JRCSF_T257A	0.386291	0.274375	10	20	1.29025	2.0261	1.1479	3.50256		JRCSF_I423A	0.006149	0.02415	0.2345	0.05941	0.09423	0.0997436	0.07066	0.006
	JRCSF_N262A	0.03428	0.03506	10	1.164	1.059	0.8266	0.1101	0.01589		JRCSF_I424A	0.02536	0.08022	1.386	0.5292	0.08383	0.3258	0.09093	0.006
	JRCSF_R273A	0.2045	0.05246	10	1.49	0.8916	0.774464	0.2006	5.912		JRCSF_N425A	0.628959	0.414927	10	9.279	0.7829	1.66816	0.2284	0.08447
	JRCSF_N276A	0.02188	0.06162	0.7743	1.669	1.078	0.234674	0.553758	0.758		JRCSF_V430A	0.0357887	0.141752	2.117	5.672	0.4586	0.9549	0.2952	1.086
	JRCSF_N279A	0.0541448	0.195033	3.171	9.013	0.4531	1.009	0.2647	4.214		JRCSF_K432A	6.58007	0.0807276	6.73721	1.66337	0.0831643	0.822666	0.243281	0.0139
	JRCSF_N280A	0.0532215	0.10514	10	7.53958	0.898644	2.23004	0.457988	10.2128		JRCSF_Y435A	0.007992	0.2904	3.342	0.1069	0.2064	0.289328	0.1827	0.006
	JRCSF_K282A	0.505633	0.284746	6.7513	12.7254	0.89478	2.08902	0.642569	7.93019		JRCSF_I439A	0.0382	0.04077	3.894	2.992	0.9134	0.493139	0.309135	9.928
	JRCSF_T283A	0.0619097	0.068872	5.67627	0.78256	1.20406	2.21631	0.505492	6.87003		JRCSF_T450A	0.2459	0.1438	4.692	5	0.6091	0.462686	0.5065	7.106
	JRCSF_V292A	0.317	0.1951	3.853	3.13	0.2188	0.8829	0.8375	10.57		JRCSF_T455A	0.2467	0.1799	1.1	4.031	0.6033	0.8877	0.362302	1.885
	JRCSF_K293A	0.262308	0.138855	11.0573	3.234	0.4293	0.626866	0.3357	12.32		JRCSF_R456A	0.6035	0.1503	10	5	n.d.	n.d.	n.d.	3.525
	JRCSF_N295A	0.0920185	0.155821	8.60988	1.89492	0.6859	0.289505	0.1316	4.789		JRCSF_N461A	0.204	0.1757	10	2.201	0.5368	0.682595	0.3447	11.8
	JRCSF_P299A	0.0228931	0.0261459	5.71402	0.935866	0.3011	0.10131	0.1339	2.733		JRCSF_E462A	0.3581	0.1284	2.43	2.992	0.6684	0.550887	0.4168	11.88
	JRCSF_N301A	0.00432427	0.00483569	0.0502886	0.0515944	0.1348	0.14909	0.05293	0.006		JRCSF_S463A	0.07779	0.1391	7.655	2.5	1.438	0.341379	0.3053	14.23
	JRCSF_N302A	0.0272718	0.00933762	0.843275	0.0872709	0.09096	0.0784354	0.089	25		JRCSF_E466A	0.1628	0.06611	10	2.623	0.9118	0.5738	0.45	5.072
	JRCSF_T303A	0.00831144	0.00666239	0.155805	0.093952	0.05151	0.0881979	0.0339	0.006		JRCSF_I467A	0.243635	0.149194	10	2.50091	0.522852	2.48968	0.40767	4.71972
	JRCSF_T303I	0.05229	0.02929	1.358	0.8219	0.3531	0.2246	0.1742	0.081		JRCSF_F468A	0.3273	0.1449	8.697	5	n.d.	n.d.	n.d.	18.71
	JRCSF_R304A	0.0229323	0.0275179	1.39578	0.422299	0.1281	0.529723	0.04482	2.759		JRCSF_P470A	0.136962	0.397488	10	20	1.73885	3.03449	2.74307	0.676512
	JRCSF_K305A	0.0219108	0.00722782	0.0235998	0.165436	0.007865	0.0914346	0.06406	0.006		JRCSF_G471A	0.2223	0.1197	10	3.234	0.6473	0.604732	0.632781	25
	JRCSF_S306A	0.124197	0.075372	3.01629	1.9223	0.2251	0.252331	0.1086	25		JRCSF_D474A	0.131415	0.197146	10	12.3004	0.570014	1.64745	0.367811	6.18676
	JRCSF_I307A	0.00684	0.002	0.00225	0.00244	0.001404	0.0364498	0.00397	0.006		JRCSF_M475A	0.775838	0.267686	10	20	1.20037	3.33494	1.12873	17.6707
	JRCSF_H308A	0.0560451	0.0651347	6.02931	2.81559	0.04059	0.7567	0.06262	25		JRCSF_W479A	0.536761	0.191494	10	20	2.05531	4.07199	1.11165	0.0622997
	JRCSF_I309A	1.35957	0.00254498	0.0165337	0.814964	0.126459	2.85585	0.561401	0.00468628		JRCSF_R480A	0.1962	0.0656	5.26	2.297	0.6081	0.295456	0.2002	10.52
	JRCSF_P313A	10	0.0214768	3.85487	20	0.371521	1.14655	2.68874	25		JRCSF_V506A	0.006898	0.01182	0.1061	0.5279	n.d.	n.d.	n.d.	0.4216
	JRCSF_R315A	0.140396	0.0866932	2.64435	20	0.743257	0.146791	0.684499	25
		5m3_D12	SE4	SB11	63_B7	bnD.1	bnD.2	bnD.3	447-52D
	JR-FL	0.128515	1.81513	10	10.8962	3.57848	1.36456	1.50497	17.5053
	JR-FL D197N	10	1.03415	10	14.5877	4.98722	5.21247	2.79396	25
	BG505 T332N	10	10	10	10	0.0899358	0.58119	0.428755	25
	BG505 T332N Y318A	n.d.	n.d.	n.d.	n.d.	10	10	10	n.d.
