# Supplementary material for: Distinct conformations of the HIV-1 V3 loop crown are targetable for broad neutralization
Source: Nat Commun. 2021 Nov 18;12:6705. doi: 10.1038/s41467-021-27075-0 (PMC8602657; doi:10.1038/s41467-021-27075-0)
Supplement: Supplementary file 10 — Supplementary Data 8 [file 41467_2021_27075_MOESM10_ESM.xlsx]

## Sheet: Suppl. Data Table 8
Supplementary Data Table 8: Repetitive testing of JR-CSF Env alanine point mutants in a pseudovirus inhibition assay for identification of DARPin resistance mutations. IC50 ratios (mutant/wt) >5 are shaded in red.
5m3_D12	IC50s in uM													SE4	IC50s in uM
	assay1	assay2	assay3	assay4	assay5	assay6	assay7	assay8		# replicates	geomean	IC50 ratio (mut/wt)			assay1	assay2	assay3	assay4	assay5	assay6	assay7	assay8	assay9	# replicates	geomean	IC50 ratio (mut/wt)
JRCSF	0.28424	0.2055	0.2303	0.2893	0.1285	0.05259	0.1202	0.1221		8	0.157878	1		JRCSF	0.1333	0.373478	0.09955	0.342	0.2387	0.1968	0.3763	0.1419	0.1302	9	0.201742	1
JRCSF_V120A	10	0.169291	4.02							3	1.89505	12.0033		JRCSF_V120A	0.85058	0.149314	1.375							3	0.558949	2.77061
JRCSF_T257A	0.75379	0.165163	0.463							3	0.386291	2.44678		JRCSF_T257A	0.23107	0.280924	0.3182							3	0.274375	1.36003
JRCSF_N280A	0.03954	0.071637								2	0.0532215	0.337106		JRCSF_N280A	0.1292	0.0855601								2	0.10514	0.521159
JRCSF_K282A	0.55787	0.428326	0.541							3	0.505633	3.20269		JRCSF_K282A	0.32376	0.231375	0.3082							3	0.284746	1.41143
JRCSF_T283A	0.02069	0.185249								2	0.0619097	0.392137		JRCSF_T283A	0.02727	0.17394								2	0.068872	0.341386
JRCSF_I309A	0.86211	1.231	2.368							3	1.35957	8.61153		JRCSF_I309A	0.002	0.00195767	0.003661	0.00263	0.002832					5	0.00254498	0.012615
JRCSF_P313A	10	10								2	10	63.3402		JRCSF_P313A	0.02066	0.0223259								2	0.0214768	0.106457
JRCSF_R315A	0.12743	0.0764011	0.2101	0.1779	0.1499					5	0.140396	0.889271		JRCSF_R315A	0.0876	0.0341212	0.134	0.1018	0.1201					5	0.0866932	0.429723
JRCSF_F317A	1.0339	0.2137	0.56							3	0.4983	3.15624		JRCSF_F317A	0.16346	1.376	1.436	5.992						4	1.17948	5.84645
JRCSF_Y318A	10	10								2	10	63.3402		JRCSF_Y318A	5.87449	5.04875								2	5.44599	26.9948
JRCSF_G321A	0.55674	0.4853	0.4002							3	0.476409	3.01758		JRCSF_G321A	8.12251	3.929	4.088	5.026						4	5.0603	25.083
JRCSF_E322A	0.2439	0.0339197								2	0.0909562	0.576118		JRCSF_E322A	6.048	1.90619								2	3.39539	16.8303
JRCSF_N332A	0.41179	0.151571	0.264	0.3364						4	0.272859	1.72829		JRCSF_N332A	0.01805	0.0460745	0.07532							3	0.0397145	0.196858
JRCSF_N386A	2.03203	0.224242	0.2524							3	0.486309	3.08029		JRCSF_N386A	0.29977	0.162447	0.2722							3	0.236663	1.1731
JRCSF_S387A	3.82584	0.04412	1.11							3	0.572218	3.62444		JRCSF_S387A	0.28434	0.0854889	0.115	0.4223						4	0.18536	0.918798
JRCSF_T388A	3.15592	7.16513	1.66							3	3.34826	21.2079		JRCSF_T388A	0.4631	0.786655	0.3918							3	0.522606	2.59047
JRCSF_Q422A	0.02759	0.0235698	0.03306							3	0.0278059	0.176123		JRCSF_Q422A	1.08675	1.21315	1.395							3	1.2252	6.07308
JRCSF_K432A	10	10	2.849							3	6.58007	41.6783		JRCSF_K432A	0.07759	0.06427	0.1055							3	0.0807276	0.400153
JRCSF_I467A	0.40007	0.14837								2	0.243635	1.54319		JRCSF_I467A	0.22089	0.100768								2	0.149194	0.739526
JRCSF_P470A	0.12576	0.325002	0.06286							3	0.136962	0.867521		JRCSF_P470A	0.12982	0.502975	0.9618							3	0.397488	1.97028
JRCSF_D474A	0.18525	0.0470839	0.2602							3	0.131415	0.832387		JRCSF_D474A	0.36327	0.0803843	0.2624							3	0.197146	0.977219
JRCSF_M475A	10	0.248006	0.1883							3	0.775838	4.91417		JRCSF_M475A	0.2267	0.303808	0.2785							3	0.267686	1.32687
JRCSF_W479A	1.84318	0.106018	0.7914							3	0.536761	3.39985		JRCSF_W479A	0.44593	0.0716427	0.2198							3	0.191494	0.949203
	assay1	assay2	assay3	assay4	assay5	assay6	assay7	assay8							assay1	assay2	assay3	assay4	assay5	assay6	assay7	assay8
JR-FL	0.1152	0.11933	0.0998	0.1309	0.1895	0.2018	0.1328	0.08159		8	0.128515	1		JR-FL	1.28	2.16819	1.241	3.443	0.861	1.547	1.908	3.91		8	1.81513	1
JR-FL D197N	10	10								2	10	77.8118		JR-FL D197N	1.11986	0.9153	1.079							3	1.03415	0.569737
SB11	IC50s in uM													63_B7	IC50s in uM
	assay1	assay2	assay3	assay4	assay5	assay6				# replicates	geomean	IC50 ratio (mut/wt)			assay1	assay2	assay3	assay4	assay5	assay6	assay7	assay8	assay9	# replicates	geomean	IC50 ratio (mut/wt)
JRCSF	10	10	10	10	10	10				6	10	1		JRCSF	2.11478	2.40105	2.697	1.05	3.336	2.711	1.688	3.537	1.633	9	2.21201	1
JRCSF_V120A	10	10								2	10	1		JRCSF_V120A	0.62069	4.07486	0.6672							3	1.19055	0.538221
JRCSF_T257A	10	10								2	10	1		JRCSF_T257A	20	20	20							3	20	9.04155
JRCSF_N280A	10	10								2	10	1		JRCSF_N280A	10	5.68453								2	7.53958	3.40847
JRCSF_K282A	4.558	10								2	6.7513	0.67513		JRCSF_K282A	18.48	8.76277								2	12.7254	5.75287
JRCSF_T283A	3.222	10								2	5.67627	0.567627		JRCSF_T283A	0.06124	10								2	0.78256	0.353778
JRCSF_I309A	0.002	0.0394254	0.04541	0.02087						4	0.0165337	0.00165337		JRCSF_I309A	0.20609	1.52096	1.223	1.079	0.8691					5	0.814964	0.368427
JRCSF_P313A	1.486	10								2	3.85487	0.385487		JRCSF_P313A	20	20								2	20	9.04155
JRCSF_R315A	10	8.41517	0.805	0.7218						4	2.64435	0.264435		JRCSF_R315A	20	20	20	20	20	20				6	20	9.04155
JRCSF_F317A	0.433788	0.2492	0.02135							3	0.132152	0.0132152		JRCSF_F317A	0.5588	0.571883	0.1633							3	0.373694	0.168939
JRCSF_Y318A	0.004609	0.601651								2	0.0526594	0.00526594		JRCSF_Y318A	20	20								2	20	9.04155
JRCSF_G321A	3.547	10	10							3	7.0787	0.70787		JRCSF_G321A	1.07057	1.606	1.117							3	1.243	0.561932
JRCSF_E322A	7.644	10								2	8.743	0.8743		JRCSF_E322A	2.022	7.06241								2	3.77891	1.70836
JRCSF_N332A	2.155	10	0.2715							3	1.80193	0.180193		JRCSF_N332A	0.38547	0.471768	0.7512							3	0.515021	0.232829
JRCSF_N386A	10	10								2	10	1		JRCSF_N386A	2.67752	2.45515	2.318							3	2.47918	1.12078
JRCSF_S387A	10	10	10							3	10	1		JRCSF_S387A	4.87845	5.889	6.363	2.137						4	4.44577	2.00983
JRCSF_T388A	10	10								2	10	1		JRCSF_T388A	2.22349	3.599								2	2.82884	1.27885
JRCSF_Q422A	1.869	10								2	4.32319	0.432319		JRCSF_Q422A	0.18443	0.646867	0.362							3	0.350847	0.15861
JRCSF_K432A	4.539	10								2	6.73721	0.673721		JRCSF_K432A	1.14255	3.521	1.144							3	1.66337	0.751972
JRCSF_I467A	10	10								2	10	1		JRCSF_I467A	4.67804	1.337								2	2.50091	1.1306
JRCSF_P470A	10	10								2	10	1		JRCSF_P470A	20	20	20							3	20	9.04155
JRCSF_D474A	10	10								2	10	1		JRCSF_D474A	15.13	10								2	12.3004	5.56073
JRCSF_M475A	10	10								2	10	1		JRCSF_M475A	20	20	20							3	20	9.04155
JRCSF_W479A	10	10								2	10	1		JRCSF_W479A	20	20	20							3	20	9.04155
	assay1	assay2	assay3	assay4	assay5	assay6									assay1	assay2	assay3	assay4	assay5	assay6
JR-FL	10	10	10	10	10	10				6	10	1		JR-FL	15	15.8	15.8	20	4.543	4.919				6	10.8962	1
JR-FL D197N	10	10	10							3	10	1		JR-FL D197N	10.64	20								2	14.5877	1.33878
bnD.1	IC50s in uM													bnD.2	IC50s in uM
	assay1	assay2	assay3	assay4	assay5					# replicates	geomean	IC50 ratio (mut/wt)			assay1	assay2	assay3	assay4						# replicates	geomean	IC50 ratio (mut/wt)
JRCSF	0.5915	1.34639	0.7038	0.8374	0.1351					5	0.576014	1		JRCSF	0.3234	0.501325	0.405796							3	0.403697	1
JRCSF_V120A	1.944	1.14014								2	1.48877	2.58461		JRCSF_V120A	0.8404	1.19333	0.3277							3	0.690092	1.70943
JRCSF_T257A	0.8392	1.98373								2	1.29025	2.23996		JRCSF_T257A	5.603	3.59611	0.2575	3.248						4	2.0261	5.01887
JRCSF_N280A	0.7019	1.15053								2	0.898644	1.56011		JRCSF_N280A	2.192	2.26875								2	2.23004	5.52405
JRCSF_K282A	0.9433	0.848755								2	0.89478	1.5534		JRCSF_K282A	2.057	2.12153								2	2.08902	5.17471
JRCSF_T283A	1.439	1.00748								2	1.20406	2.09033		JRCSF_T283A	2.896	1.69614								2	2.21631	5.49002
JRCSF_I309A	0.0907	0.176317								2	0.126459	0.219542		JRCSF_I309A	3.709	1.34213	4.679							3	2.85585	7.07423
JRCSF_P313A	0.3078	0.448435								2	0.371521	0.644987		JRCSF_P313A	0.619	1.81984	1.338							3	1.14655	2.84013
JRCSF_R315A	0.5979	0.923952								2	0.743257	1.29035		JRCSF_R315A	0.3655	0.135196	0.06401							3	0.146791	0.363617
JRCSF_F317A	0.09742	0.172315	0.1408							3	0.133206	0.231255		JRCSF_F317A	1.626	2.58516	3.213	0.644						4	1.71732	4.25398
JRCSF_Y318A	0.3268	0.468425								2	0.391256	0.679248		JRCSF_Y318A	10	10	13.57							3	11.0712	27.4244
JRCSF_G321A	1.32	1.07	0.7433							3	1.01634	1.76444		JRCSF_G321A	0.2798	0.4916	0.3301	0.254						4	0.327706	0.811762
JRCSF_E322A	0.4256	1.17804	0.5782							3	0.66183	1.14898		JRCSF_E322A	0.6707	0.484184	0.3216	0.3401						4	0.434126	1.07537
JRCSF_N332A	0.1453	0.273271								2	0.199264	0.345937		JRCSF_N332A	0.2253	0.325816	0.02524							3	0.122822	0.304242
JRCSF_N386A	0.2418	1.06165								2	0.506662	0.879601		JRCSF_N386A	1.777	1.51814								2	1.64248	4.06859
JRCSF_S387A	0.9742	6.73995	0.1744	3.347						4	1.39919	2.42909		JRCSF_S387A	0.09392	0.2928	2.797							3	0.425279	1.05346
JRCSF_T388A	0.7646	2.61508	0.5889							3	1.05598	1.83325		JRCSF_T388A	1.798	1.24555		2.938						3	1.87385	4.64171
JRCSF_Q422A	0.03853	0.0831444								2	0.0566	0.0982615		JRCSF_Q422A	0.4237	0.398599	0.1656							3	0.303542	0.751904
JRCSF_K432A	0.0344	0.1597	0.1047							3	0.0831643	0.144379		JRCSF_K432A	0.9824	1.519	0.261	1.176						4	0.822666	2.03783
JRCSF_I467A	1.063	1.6356	0.08221							3	0.522852	0.907707		JRCSF_I467A	3.437	2.58346	1.738							3	2.48968	6.1672
JRCSF_P470A	1.55	1.95071								2	1.73885	3.01877		JRCSF_P470A	4.492	2.0499								2	3.03449	7.51676
JRCSF_D474A	0.24	1.35382								2	0.570014	0.989583		JRCSF_D474A	1.485	1.82767								2	1.64745	4.0809
JRCSF_M475A	0.5281	1.67614	1.954							3	1.20037	2.08393		JRCSF_M475A	3.626	3.44529	2.969							3	3.33494	8.26099
JRCSF_W479A	2.104	2.00775								2	2.05531	3.56816		JRCSF_W479A	3.585	4.62513								2	4.07199	10.0867
	assay1	assay2	assay3	assay4	assay5	assay6	assay7								assay1	assay2	assay3	assay4	assay5	assay6	assay7	assay8	assay9
JR-FL	10	2.708	2.806	0.8718	8.285	3.826				6	3.57848	1		JR-FL	0.4138	4.55833	0.3363	0.9307	4.007	2.729				6	1.36456	1
JR-FL D197N	9.18194	3.339	4.046							3	4.98722	1.39367		JR-FL D197N	4.176	6.50619								2	5.21247	3.81989
BG505 T332N	0.04971	0.133409	0.1019	0.07991	0.07171	0.1373	0.08951			7	0.0899358	1		BG505 T332N	1.958	1.62558	0.247	0.06462	0.2037	0.4045	1.691	1.537	0.695432	9	0.58119	1
BG505 T332N Y318A	10	10	10							3	10	111.19		BG505 T332N Y318A	10	10	10	10						4	10	17.2061
bnD.3	IC50s in uM													447-52D	IC50s in ug/ml
	assay1	assay2	assay3	assay4	assay5	assay6	assay7	assay8	assay9	# replicates	geomean	IC50 ratio (mut/wt)			assay1	assay2	assay3							# replicates	geomean	IC50 ratio (mut/wt)
JRCSF	0.2571	0.23133	0.2553	0.5218	0.7035	0.758	0.3967	0.6017	0.4779	9	0.428001	1		JRCSF	12.57	2.79694								2	5.92937	1
JRCSF_V120A	1.012	0.498415	0.8062							3	0.740863	1.73099		JRCSF_V120A	1.195	25								2	5.4658	0.921818
JRCSF_T257A	1.162	0.523612	2.486							3	1.1479	2.68201		JRCSF_T257A	1.877	6.53593								2	3.50256	0.590713
JRCSF_N280A	0.8009	0.261897								2	0.457988	1.07006		JRCSF_N280A	12.93	8.06663								2	10.2128	1.72241
JRCSF_K282A	1.108	0.372649								2	0.642569	1.50133		JRCSF_K282A		7.93019								1	7.93019	1.33744
JRCSF_T283A	0.945	0.366931	0.3725							3	0.505492	1.18105		JRCSF_T283A	7.609	6.20283								2	6.87003	1.15864
JRCSF_I309A	0.89	0.354125								2	0.561401	1.31168		JRCSF_I309A	0.006	0.0036602								2	0.00468628	0.000790349
JRCSF_P313A	0.7624	9.48232								2	2.68874	6.28209		JRCSF_P313A	25	25								2	25	4.2163
JRCSF_R315A	0.3697	0.894803	0.3697	1.795						4	0.684499	1.59929		JRCSF_R315A	25	25								2	25	4.2163
JRCSF_F317A	10	10	10							3	10	23.3644		JRCSF_F317A	0.006	0.00512267	0.00152588							3	0.00360625	0.000608201
JRCSF_Y318A	10	5.35928	10							3	8.12273	18.9783		JRCSF_Y318A	0.006	0.0061139								2	0.00605668	0.00102147
JRCSF_G321A	0.5428	0.3823	0.3119							3	0.401501	0.938084		JRCSF_G321A	3.216									1	3.216	0.542384
JRCSF_E322A	0.3287	0.34506	0.6079							3	0.410055	0.958071		JRCSF_E322A	25	21.8588								2	23.3767	3.94252
JRCSF_N332A	0.2146	0.108257	0.09508							3	0.130234	0.304285		JRCSF_N332A	0.1905	1.46968								2	0.529125	0.089238
JRCSF_N386A	1.144	0.253388	0.2187							3	0.398737	0.931627		JRCSF_N386A	1.854	2.98455								2	2.35231	0.396721
JRCSF_S387A	0.1614	0.3595								2	0.24088	0.562803		JRCSF_S387A	4.677	24.555								2	10.7165	1.80736
JRCSF_T388A	0.2537	1.23285	2.322							3	0.898871	2.10016		JRCSF_T388A	0.8963	8.94168								2	2.83098	0.477449
JRCSF_Q422A	0.06509	0.0474993								2	0.0556033	0.129914		JRCSF_Q422A	0.006	0.00787039								2	0.00687185	0.00115895
JRCSF_K432A	0.3402	0.2294	0.1845							3	0.243281	0.568412		JRCSF_K432A	0.0139									1	0.0139	0.00234426
JRCSF_I467A	1.755	0.366276	0.1054							3	0.40767	0.952498		JRCSF_I467A	2.482	8.97492								2	4.71972	0.79599
JRCSF_P470A	8.905	0.844967								2	2.74307	6.40903		JRCSF_P470A	0.07489	6.11121								2	0.676512	0.114095
JRCSF_D474A	1.105	0.273247	0.1648							3	0.367811	0.85937		JRCSF_D474A	4.08	9.38137								2	6.18676	1.04341
JRCSF_M475A	0.8128	0.687881	2.572							3	1.12873	2.63721		JRCSF_M475A	25	12.4901								2	17.6707	2.98019
JRCSF_W479A	3.146	0.392803								2	1.11165	2.5973		JRCSF_W479A	0.05611	0.0691723								2	0.0622997	0.010507
	assay1	assay2	assay3	assay4	assay5	assay6	assay7	assay8	assay9						assay1
JR-FL	1.70924	4.417	3.595	0.2738	1.482	1.055				6	1.50497	1		JR-FL	17.5053									1	17.5053	1
JR-FL D197N	1.41413	6.13	2.516							3	2.79396	1.85649		JR-FL D197N	25									1	25	1.42814
BG505 T332N	1.219	0.412473	0.2279	0.494	0.4992	0.1089	0.3969	0.7606	0.527077	9	0.428755	1
BG505 T332N Y318A	10	10	10							3	10	23.3233
