# Supplementary material for: Distinct conformations of the HIV-1 V3 loop crown are targetable for broad neutralization
Source: Nat Commun. 2021 Nov 18;12:6705. doi: 10.1038/s41467-021-27075-0 (PMC8602657; doi:10.1038/s41467-021-27075-0)
Supplement: Supplementary file 11 — Supplementary Data 9 [file 41467_2021_27075_MOESM11_ESM.xlsx]

## Sheet: Suppl. Data Table 9
	Supplementary Data Table 9: Effect of size and valency on V3-crown bnD Env binding and neutralization activity a EC50 values (nM) of monovalent DARPins and bivalent DARPin-Fc fusions to wt (BG505-SOSIP) and V1V2-deleted trimer (BG505-SOSIPΔV1V2) in ELISA (geometric means from two independent replicates). EC50 values larger than the maximum concentration tested are indicated as >1,000 nM. b Neutra…
	Supplementary Data Table 9a: Summary of EC50 values (nM) from binding ELISA
	Env protein	bnD.1	bnD.1-Fc	bnD.2	bnD.2-Fc	bnD.3	bnD.3-Fc
	BG505 SOSIP.664	9.90401	9.03885	21.0779	>1,000	6.22475	0.112862
	BG505 SOSIP.664 ∆V1V2	4.99136	0.0563518	6.33879	2.50601	0.56183	0.0773544
	Supplementary Data Table 9b: Summary of IC50 values (nM) from pseudovirus inhibition assays
	virus strain	bnD.1	bnD.1-Fc	bnD.2	bnD.2-Fc	bnD.3	bnD.3-Fc
	Mulv	>10,000	>4,000	>10,000	>4,000	>10,000	>4,000
	SF162	75.5576	4.204	86.4967	21.51	27.2058	0.3591
	Bal.26	2408.43	687.604	323.615	138.322	507.184	792.902
	JR-FL	2913.66	3627	1072.09	3925	1467.14	821.7
	RHPA4259 clone 7	512.846	1360	26.5845	955	278.958	431.7
	ZEnv16_0306_14	1467.26	1641	487.437	2090	664.212	1001
	AC 10.0.29	5349.55	2654	4822.65	>4,000	1241.86	1131
	REJO4541 clone 67	>10,000	1094.71	>10,000	>4,000	726.048	>4,000
	SF162P3N_c8	>10,000	>4,000	800.53	>4,000	5371.04	>4,000
	CAP88_6mo.c10	14.5653	169.6	9.22725	486.2	34.2193	41.83
	ZM214	>10,000	>4,000	713.623	>4,000	1791.04	1777
	BG505 T332N	93.5792	1095	680.271	1976	381.745	1129
	SF162∆V1V2	27.1618	0.8105	43.4156	4.168	3.3918	<0.002
	Bal.26∆V1V2	53.1109	11.1745	91.9886	2.06428	2.31908	6.4253
	JR-FL∆V1V2	44.3508	15.58	145.226	5.561	4.55082	0.009853
	RHPA∆V1V2	9.66343	2.109	0.790162	2.343	0.69255	0.0288
	ZEnv16_0306_14∆V1V2	18.187	0.2396	9.19997	1.511	0.441867	<0.002
	AC10∆V1V2	169.958	31.37	300.589	110	21.2096	0.2567
	Rejo∆V1V2	98.4979	8.25032	53.1896	8.54916	5.63097	22.6515
	SF162P3N∆V1V2	13.3005	1.53483	10.8562	3.97934	5.55436	5.61716
	CAP88-6mo∆V1V2	0.237684	0.1162	1.65967	18.27	0.41939	0.01128
	ZM214∆V1V2	96.4302	13.47	40.5936	10.23	49.8002	0.5633
	BG505∆V1V2 T332N	10.7901	0.3258	11.3532	72.16	0.337964	<0.002
	Supplementary Data Table 9c: IC50 ratios (monovalent bnD/bivalent bnD-Fc or monovalent Fab/bivalent Ab)
	virus strain	3074	10A37	1-79	DH753	F425-B4e8	2219	bnD.1	bnD.2	bnD.3
	SF162	417.201	77.2975	121.36	229.463	59.2723	194.122	17.9728	4.02123	75.7612
	Bal.26	30.1907	37.5579	50.2609	28.8045	6.30788	8.90527	3.50264	2.33957	0.639656
	JR-FL	0.60212	3.54357	12.4913	0.615576	1.12959	1.55623	0.803324	0.273143	1.7855
	RHPA4259 clone 7	0.363402	0.908479	1.17342	0.1	0.911768	0.514221	0.377092	0.0278372	0.646186
	ZEnv16_0306_14	0.1	0.1	0.1	0.1	0.1	0.1	0.894128	0.233223	0.663548
	AC 10.0.29	0.325283	1.25015	0.405897	0.1	0.718491	1.94966	2.01566	1.20566	1.09802
	REJO4541 clone 67	7.61402	4.33452	22.0008	0.1	0.1	2.21436	9.13483	2.5	0.181512
	SF162P3N_c8	0.1	56.9754	4.37857	0.1	0.1	33.5363	2.5	0.200132	1.34276
	CAP88_6mo.c10	2.68064	0.15886	7.16434	0.781661	2.15308	8.10373	0.0858801	0.0189783	0.818056
	ZM214	0.0772334	0.1	0.1	0.0894874	0.1	0.1	2.5	0.178406	1.0079
	BG505 T332N	0.266961	0.221677	4.45931	0.217948	1.27045	0.178714	0.0854605	0.344267	0.338127
	SF162∆V1V2	1184.82	358.161	747.812	1355.89	562.491	638.304	33.5124	10.4164	3391.8
	Bal.26∆V1V2	1022.48	95.1842	1662.82	1395.96	25.3302	10.4113	4.75287	44.5621	0.36093
	JR-FL∆V1V2	337.869	773.517	2130.21	5007.71	14.6014	24.6916	2.84665	26.115	461.872
	RHPA∆V1V2	845.486	7.08632	1389.87	475.483	1164.09	15.9194	4.582	0.337244	24.0469
	ZEnv16_0306_14∆V1V2	1866.23	229.364	150.924	171.404	791.78	399.234	75.9058	6.08866	441.867
	AC10∆V1V2	89.9644	374.499	870.358	1082.63	195.278	6.15183	5.41784	2.73262	82.6242
	Rejo∆V1V2	2453.28	529.197	3869.83	151.515	3.83306	57.5626	11.9387	6.22162	0.248592
	SF162P3N∆V1V2	643.614	535.696	2098.11	1213.75	52.6392	9.63663	8.66581	2.72814	0.98882
	CAP88-6mo∆V1V2	6.89824	5.29975	91.4176	6.30126	123.933	359.386	2.04547	0.0908411	37.18
	ZM214∆V1V2	6.7868	9.73627	8.19724	25.4465	2.37109	0.6194	7.15888	3.96809	88.408
	BG505∆V1V2 T332N	5.46182	82.7964	2.98339	2.84349	0.354116	15.8651	33.1189	0.157333	337.964
	> than value (resistance to monovalent inhibitor)
	< than value (resistance to bivalent inhibitor)
	no information (resistance to monovalent and bivalent inhibitor)
