# Supplementary material for: Distinct conformations of the HIV-1 V3 loop crown are targetable for broad neutralization
Source: Nat Commun. 2021 Nov 18;12:6705. doi: 10.1038/s41467-021-27075-0 (PMC8602657; doi:10.1038/s41467-021-27075-0)
Supplement: Supplementary file 12 — Supplementary Data 10 [file 41467_2021_27075_MOESM12_ESM.xlsx]

## Sheet: Suppl. Data Table 10
Supplementary Data Table 10: All raw data related to Figure 6 and Supplementary Figures 14 and 15 The table denotes patient characteristics, relative binding activities (color gradient from 10 percentile (white) to 90 percentile (orange)), the effective measured binding responses (color gradient from 10 percentile (white) to 90 percentile (orange)), and predicted bnAb specificities for the 105 in…
Day of Luminex screen	Patient Characteristics									Patient code	IgG1											bnAb specificity						IgG1 (effective MFIs)
	Viral load	CD4 count	Diversity (time-adjusted)	Days off ART	Gender	Transmission route	Ethnicity	Subtype	8-Virus neutralization score (Rusert et al., 2016)		BG505-SOSIP	BG505 gp 140	JR-FL gp120	﻿V3 (JR-FL)	V3 (MN)	V3-IY (MN)	V3 (BG505)	V3-IY (BG505)	V3-IF (BG505)	V3-RF (BG505)	V3-RY (BG505)	predicted bnAb specificity	Similarity to the CD4bs cluster	Similarity to the V3 Glycan cluster	Similarity to the Interface cluster	Similarity to the V2 Glycan cluster	Similarity to the MPER cluster	BG505-SOSIP	BG505 gp 140	JR-FL gp120	﻿V3 (JR-FL)	V3 (MN)	V3-IY (MN)	V3 (BG505)	V3-IY (BG505)	V3-IF (BG505)	V3-RF (BG505)	V3-RY (BG505)
4	38011	414	0.0245715	765	Female	Hetero	White	Non-B	22	S10906	0.271186	0.285311	0.169492	0.276836	0.310734	0.344633	0.372881	0.435028	0.389831	0.412429	0.361582	CD4bs	0.452357	0.22861	0.227143	0.436064	0.111356	87	154	1887	144	269	54	351	202.5	48	27.5	19
9	132000	281	0.0346474	1217	Male	Hetero	Black	Non-B	22	S32224	0.731429	0.778571	0.58	0.417143	0.851429	0.228571	0.82	0.502857	0.531429	0.282857	0.214286	V2 glycan	0.0917707	-0.0801069	0.192834	0.780527	0.400788	2042.5	2170.5	4858	2635.5	844	325	3798	2023	612	489	4437
11	5462	605	-0.0052931	2064	Male	Hetero	Black	Non-B	22	S50725	0.0674487	0.0351906	0.313783	0.152493	0.214076	0.86217	0.0615836	0.0439883	0.0293255	0.143695	0.085044	V2 glycan	0.257656	0.0138777	0.11812	0.638858	0.384952	67.5	48	896	54	24.5	24	16	20	12	22	14
6	110000	402	-0.00559827	1528	Male	MSM	White	B	21	S30355	0.713467	0.959885	0.762178	0.868195	0.896848	0.873926	0.899713	0.832378	0.942693	0.856734	0.974212	MPER	0.292691	0.421079	0	0.190915	0.431731	327	843	5469	2521.5	838	721	934	697.5	242.5	27	37
6	4378	950	0.0231318	1208	Female	Other	White	Non-B	21	S30440	0.845272	0.598854	0.942693	0.759312	0.647564	0.252149	0.610315	0.277937	0.395415	0.415473	0.65616	Unknown	0.305563	0.0885902	0.376895	0.287696	0.116618	1862	3355.5	9232	3757.5	405.5	940	6841.5	2889	3813	1599	6665
6	25278	420	0.00667395	1202	Male	Hetero	White	B	20	S30504	0.627507	0.570201	0.260745	0.452722	0.418338	0.429799	0.558739	0.647564	0.633238	0.727794	0.573066	MPER	-0.0278022	0.153664	-0.216835	-0.0338414	0.554522	2334	2732	10757	6671	1018	1355	5547	1917	2210	337.5	6017
6	400000	276	-0.000267895	1530	Female	Hetero	Black	Non-B	20	S30519	0.12894	0.157593	0.0945559	0.191977	0.217765	0.160458	0.22063	0.203438	0.166189	0.0573066	0.372493	MPER	0.0950885	0.322076	0.0752369	0.0034632	0.577514	40	114	2813	850.5	385.5	141	464.5	148	40	24.5	41.5
9	12500	427	0.0259628	1776	Female	Hetero	Black	Non-B	20	S32023	0.286119	0.354108	0.356941	0.320113	0.334278	0.328612	0.260623	0.186969	0.484419	0.0339943	0.104816	CD4bs	0.452528	0.210562	0.124676	0.199245	0.337417	231.5	807.5	1313	830.5	79	25	3781	1674.5	1842.5	906	5041
11	89500	564	0.0104093	6235	Male	MSM	White	B	20	S50514	0.756598	0.917889	0.888563	0.214076	0.407625	0.442815	0.750733	0.979472	0.953079	0.580645	0.507331	CD4bs	0.484932	0.213782	0.0318351	0.126535	0.336601	73	223	4176	2354	669	760.5	492	292.5	70	50	65.5
8	3913	650	-0.00579989	1492	Female	IDU	White	B	19	S31525	0.478754	0.788952	0.688385	0.541076	0.786119	0.753541	0.764873	0.852691	0.864023	0.776204	0.759207	CD4bs	0.785805	0.121746	0.0924907	0.232353	0.297012	32	27	1186	416	99	13	19	25	14	23	16
9	47953	378	-0.000173838	1607	Male	Hetero	Black	Non-B	19	S32505	0.391429	0.348571	0.948571	0.545714	0.571429	0.38	0.34	0.3	0.374286	0.36	0.16	V2 glycan	0.0133768	-0.0392157	-0.000761413	0.495934	0.465179	258	873	2537	227.5	248	275	758	2340	209	113	396
15	6740	239	0.0247888	1923	Male	Hetero	Other	B	19	S52725	0.037464	0.0662824	0.037464	0.100865	0.365994	0.103746	0.135447	0.62536	0.224784	0.590778	0.216138	MPER	0.371246	0.103422	0.0756617	0.251372	0.492048	25	25	1897	384.5	168	40	48	40.5	30	24	16
6	85100	470	n.a.	1695	Female	Hetero	White	B	18	S30219	0.167614	0.284091	0.113636	0.465909	0.551136	0.461648	0.497159	0.528409	0.480114	0.0738636	0.278409	Unknown	0.396718	0.258904	0.0306646	0.109866	0.295076	73	263.5	3778	1455.5	477	299	377	390	95.5	121	1388
6	16700	822	-0.00348241	1372	Female	Hetero	White	B	18	S30349	0.409742	0.793696	0.82808	0.739255	0.782235	0.851003	0.722063	0.674785	0.802292	0.432665	0.515759	V3 glycan	0.385929	0.480442	0.0974212	0.125677	0.0281902	68.5	115	1986	362	370.5	65	183.5	151	30	19	31
6	116000	434	-0.00317761	1235	Male	Hetero	Black	B	18	S30402	0.00286533	0.00286533	0.00286533	0.0315186	0.0974212	0.111748	0.00573066	0	0.0143266	0.0114613	0	CD4bs	0.653597	0.0744749	0.0490428	0.157742	0.344497	20	10.5	183.5	75	104	27	30	26.5	14	20.5	18
8	39356	790	0.00473543	1372	Male	IDU	White	B	18	S31522	0.858357	0.796034	0.643059	0.447592	0.725212	0.691218	0.507082	0.634561	0.620397	0.810198	0.84136	CD4bs	0.584122	0.118399	-0.0687619	0.174504	0.373189	62.5	136	3585	1074.5	319	87	129.5	66.5	33.5	24	21
10	22500	329	0.0114311	1246	Female	Hetero	Other	Non-B	18	S32615	0.991429	0.982857	0.954286	0.777143	0.874286	0.902857	0.848571	0.96	0.74	0.791429	0.814286	V2 glycan	0.142983	-0.112728	0.00277075	0.628758	0.466687	89.5	262.5	679	210.5	101	28	1294	361.5	331	115	1214
12	22700	414	n.a.	4418	Female	Hetero	White	B	18	S50901	0.68915	0.750733	0.404692	0.381232	0.618768	0.72434	0.612903	0.59824	0.480938	0.243402	0.416422	CD4bs	0.453769	0.00915582	0.0330046	0.176155	0.405894	26	23.5	1161	1151	570	364.5	50	316.5	38	47	233
13	48000	390	0.00981791	4812	Male	MSM	White	B	18	S51628	0.0424242	0.0333333	0.30303	0.675758	0.745455	0.756061	0.0606061	0.209091	0.0272727	0.575758	0.442424	MPER	0.3564	0.334031	0.14541	0.22627	0.423431	53	97	3203	477	291.5	180	30	28.5	20.5	31	20.5
2	25000	334	-0.00216808	1873	Male	MSM	White	Non-B	18	S5206-G5	0.712575	0.838323	1	0.766467	0.814371	0.904192	0.766467	0.898204	0.808383	0.91018	0.874251	V2 glycan	0.0737606	-0.0176187	0.0761413	0.551072	0.379753	70	149.5	1069	38	27	26.5	441.5	288	124	197.5	1596.5
15	39000	298	n.a.	2424	Male	IDU	White	B	18	S52446	0.659942	0.420749	0.942363	0.662824	0.711816	0.622478	0.319885	0.383285	0.707493	0.458213	0.783862	CD4bs	0.708439	0.214107	0.313923	0.318435	0.0294697	29.5	41	779	277.5	197.5	40.5	51.5	39	18	20	39
11	55123	227	0.0032457	4350	Male	MSM	White	B	17	S30355	0.985673	1	0.954155	0.144699	0.424069	0.295129	1	0.997135	0.982808	0.719198	0.985673	MPER	0.370301	-0.0881907	0.0763354	0.263049	0.411924	54	134.5	1971	628.5	352	42.5	112	65	21.5	35	22
8	338000	356	0.0176214	1434	Male	Hetero	Black	Non-B	17	S30440	0.381089	0.409742	0.948424	0.959885	0.851003	0.971347	0.69341	0.633238	0.418338	0.845272	0.584527	V2 glycan	0.122645	-0.00982809	0.247826	0.853804	0.233404	503	918	4941	2388.5	454	425	1780	924	141	264	816
6	46337	200	0.0127492	1308	Male	MSM	White	Non-B	17	S30504	0.100287	0.0458453	0.561605	0.249284	0.406877	0.320917	0.0515759	0.100287	0.0687679	0.320917	0.114613	V3 glycan	0.242686	0.48399	0.0259471	-0.180937	0.274725	521	1553	8052	2465.5	814	644	2732.5	897	1155.5	24.5	19
9	13200	556	0.00518018	1612	Male	MSM	White	B	17	S30519	0.842407	0.974212	0.896848	0.583095	0.949857	0.951289	0.971347	0.979943	0.93553	0.335244	0.535817	V3 glycan	0.390727	0.516023	0.178705	0.0334921	0.417286	67	113	1418	257.5	47	34	129.5	48	36	29	300
10	122663	278	n.a.	2700	Male	Hetero	White	B	17	S32023	0.569405	0.478754	0.753541	0.560907	0.651558	0.685552	0.492918	0.580737	0.589235	0.181303	0.433428	Unknown	0.347976	0.15576	-0.186889	0.211519	0.260126	44	97	3784	1584	504	183	113	35.5	27	30	17
9	35000	205	0.000728542	1577	Female	Hetero	Black	Non-B	17	S32559	0.0285714	0.0457143	0.0942857	0.148571	0.0657143	0.0228571	0.157143	0.0485714	0.0457143	0.122857	0.0342857	V3 glycan	0.237301	0.474793	0.0172009	0.0654954	0.21454	1550.5	3124.5	7181	2682.5	320	251.5	4978	2927	2191	1440	6826
11	23120	219	0.00104459	5917	Male	MSM	White	B	17	S50514	0.196481	0.0997067	0.111437	0.11437	0.178886	0.152493	0.140762	0.181818	0.206745	0.0557185	0.228739	Unknown	0.374906	-0.136741	-0.0302685	0.190683	0.338216	519	1133	6414	3556.5	918	1754	2305	2005.5	1047	505	2202.5
14	1426	212	-0.00244513	2869	Male	MSM	White	B	17	S50725	0.058651	0.0557185	0.181818	0.832845	0.824047	0.536657	0.120235	0.0997067	0.0821114	0.439883	0.390029	V3 glycan	0.211994	0.703679	0.00347803	0.176479	0.276035	1503	1872	4430	3400.5	19	35	3147	1526	1749.5	334	3270
5	110000	549	0.00311608	705	Male	MSM	White	B	16	S11134	0.728814	0.728814	0.553672	0.858757	0.734463	0.649718	0.711864	0.536723	0.570621	0.59887	0.80226	Unknown	0.308262	0.196953	0.272202	0.206398	0.0911743	31	95	2840	1007	1021	464	123	156	96	24	38
5	39200	444	0.00166498	1295	Female	Other	Other	B	16	S30108	0.742898	0.835227	0.866477	0.411932	0.732955	0.772727	0.744318	0.84375	0.573864	0.397727	0.366477	Unknown	0.230624	0.366434	-0.112595	-0.0438918	0.399006	712	1618.5	10928	7677	1062	1100.5	2578	496	365	58	2690
6	1020	620	0.024662	9308	Female	Other	White	B	16	S30438	0.77937	0.82808	0.707736	0.630372	0.381089	0.482808	0.65616	0.911175	0.873926	0.936963	0.621777	V3 glycan	0.231554	0.458667	0.135591	0.101256	0.263474	27.5	75	3623	429	326	93	52.5	41	32	25	24
7	41900	576	n.a.	1507	Female	Other	Black	Non-B	16	S30931	0.768328	0.442815	0.68915	0.718475	0.513196	0.42522	0.313783	0.134897	0.167155	0.410557	0.387097	V2 glycan	0.161886	-0.0998979	0.0909095	0.780347	0.341115	1195.5	2400.5	5534	610.5	101	40	2736	640	266	266	3870
15	27900	253	0.00854584	5799	Male	IDU	White	B	16	S31525	0.416431	0.770538	0.906516	0.977337	0.983003	0.971671	0.654391	0.796034	0.770538	0.892351	0.725212	V3 glycan	0.26531	0.445205	-0.137848	-0.0356752	0.288736	181	447.5	5356	1437.5	686	587.5	857	516.5	114	60.5	64
8	14481	494	-0.000862909	1534	Male	MSM	White	B	16	S31942	0.27762	0.439093	0.314448	0.875354	0.84136	0.798867	0.756374	0.784703	0.875354	0.634561	0.467422	MPER	0.319662	0.302055	0.000409264	0.364509	0.411017	138	585.5	3544	1758	719	518	1548.5	1084	472	291.5	794.5
9	95012	421	-0.00412114	1148	Male	Other	Black	Non-B	16	S32212	0.14	0.282857	0.0657143	0.142857	0.157143	0.122857	0.0857143	0.0657143	0.142857	0.0914286	0.197143	V2 glycan	0.417303	0.13146	0.0704341	0.578102	0.156777	21	56	1265	102.5	125.5	52	290	286	65	53	205
10	198000	388	-0.0142325	4223	Female	IDU	White	B	16	S50252	0.924501	0.917379	0.740741	0.552707	0.62963	0.739316	0.840456	0.94302	0.925926	0.91453	0.991453	Interface	0.244973	0.282484	0.49268	0.351974	0.19317	59	63	4031.5	1886	205.5	35	53.5	47	18.5	29	40
12	32400	279	0.00103806	2515	Male	Hetero	Black	B	16	S50909	0.938416	0.156891	0.410557	0.627566	0.513196	0.803519	0.0879765	0.143695	0.319648	0.557185	0.478006	Unknown	0.251686	0.271342	-0.079018	0.140732	0.219608	70	215.5	5397	2337	630	416	523	563	117	422	920
13	17560	243	0.00450034	1945	Female	Hetero	Black	Non-B	16	S51928	0.381818	0.827273	0.193939	0.990909	0.884848	0.948485	0.957576	0.593939	0.524242	0.69697	0.99697	V2 glycan	0.159501	-0.0292172	0.102725	0.782753	0.333396	74	175	165	21	19.5	18	1609	899	1008	267	2260.5
14	2919	377	-0.00650198	2586	Male	IDU	White	B	16	S52112	0.796407	0.952096	0.281437	0.634731	0.550898	0.143713	0.982036	0.994012	0.982036	0.94012	0.988024	CD4bs	0.515524	0.252375	0.00180588	0.129762	0.23073	37	92	2222	710	189	34	237	100	42	40	328
2	16900	227	-0.00218749	1882	Male	MSM	White	B	16	S5213-G5	0.161677	0.431138	0.233533	0.856287	0.820359	0.94012	0.778443	0.907186	0.694611	0.934132	0.928144	V3 glycan	0.300908	0.74964	0.162063	-0.0658566	0.108142	47	108	3929	2327.5	538	467	603.5	111	41	160	897
15	106805	332	0.00656719	1906	Female	Hetero	White	B	16	S52624	0.682997	0.827089	0.708934	0.654179	0.835735	0.92219	0.878963	0.737752	0.815562	0.397695	0.299712	CD4bs	0.57928	0.19112	0.0212574	0.110718	0.400861	23.5	29	1198.5	212	197	31.5	32	26.5	17.5	21	23
15	355000	430	0.005968	3379	Female	Hetero	Black	B	16	S52718	0.331412	0.714697	0.221902	0.533141	0.737752	0.0979827	0.282421	0.259366	0.325648	0.342939	0.253602	CD4bs	0.489982	0.230352	0.325228	0.400855	0.234494	35	41	1502.5	277.5	148	53	27	29	7	34	29
1	44500	980	n.a.	447	Female	Hetero	Black	Non-B	15	S10132	0.44382	0.488764	0.426966	0.426966	0.331461	0.370787	0.11236	0.174157	0.117978	0.185393	0.213483	Unknown	0.0740499	0.15402	0.0687805	0.00410816	0.39859	226	913.5	2538	640.5	17.5	27	2525	1698	1727.5	895	3910
5	n.a.	349	0.00388472	774	Male	IDU	White	B	15	S11032	0.960452	0.983051	0.983051	0.977401	0.983051	0.988701	0.932203	1	0.988701	0.661017	0.960452	Unknown	0.308538	0.138255	-0.108246	0.116256	0.232147	22	43	1215	344.5	482.5	120.5	56	84.5	50.5	22	19
5	2850	510	-0.00562192	1373	Male	Hetero	Black	Non-B	15	S30135	0.502841	0.517045	0.860795	0.963068	0.965909	0.977273	0.696023	0.690341	0.698864	0.698864	0.607955	V3 glycan	0.160563	0.46038	0.1976	0.0725616	0.254225	275.5	752	3004	1448	87.5	37	1487	1203	1048.5	154	1032
6	36307	290	0.0123522	1284	Female	IDU	White	B	15	S30445	0.484241	0.679083	0.931232	0.839542	0.899713	0.888252	0.702006	0.690544	0.432665	0.82235	0.722063	V3 glycan	0.219045	0.538068	-0.0228938	-0.00646285	0.206182	261.5	674	6772.5	4179	802	537	1361	523	201	148.5	559
6	44466	320	-0.00434654	1149	Male	Hetero	White	B	15	S30458	0.540115	0.578797	0.750716	0.896848	0.936963	0.893983	0.567335	0.415473	0.595989	0.575931	0.484241	V3 glycan	0.357802	0.521558	0.199144	0.0331681	0.0888433	186	286.5	3679	2141.5	1109.5	783	1294	1434	54	133	4456
6	61000	756	-0.00516487	1515	Male	MSM	White	B	15	S30725	0.467049	0.426934	0.795129	0.458453	0.372493	0.65616	0.318052	0.340974	0.555874	0.547278	0.590258	MPER	0.0858665	-0.016794	0.0596794	0.390278	0.524537	326	550	4794.5	3126	757	385.5	1658.5	664.5	140	488	3513
7	170	216	0.0295982	1179	Female	Hetero	Other	B	15	S31251	0.756598	0.72434	0.991202	0.914956	0.950147	0.897361	0.753666	0.73607	0.727273	0.416422	0.897361	CD4bs	0.453484	0.173182	0.173334	0.193333	0.269843	23	31	4475	3070.5	695	212	25	30	18	40	18
9	19181	202	0.00936755	1707	Female	Hetero	Black	Non-B	15	S32010	0.739377	0.498584	0.436261	0.543909	0.354108	0.770538	0.436261	0.665722	0.633144	0.0679887	0.203966	MPER	0.14943	-0.0415596	-0.163932	0.292299	0.422051	430	1006.5	4540	2764.5	671	153.5	2738	1388	1213	611.5	4232
9	5735	322	0.00817912	1483	Female	Hetero	Other	B	15	S32111	0.0457143	0.0228571	0.0142857	0.00857143	0.0114286	0.0342857	0.0771429	0.0257143	0.00285714	0.0342857	0.191429	CD4bs	0.460428	0.413255	0.0766675	-0.00495783	0.285987	19	17	192	24	38	23	21	35.5	15	23	19
9	29000	321	-0.00292767	1146	Male	MSM	White	B	15	S32235	0.271429	0.0885714	0.688571	0.00571429	0.00857143	0.0314286	0.0314286	0.0885714	0.0342857	0.155714	0.0942857	MPER	0.0594426	0.285793	-0.0878326	0.177695	0.562127	26	11	916	19	19	19	19	24	14	18.5	18.5
9	66331	288	-0.00198657	1331	Male	MSM	White	B	15	S32322	0.717143	0.868571	0.425714	0.688571	0.518571	0.402857	0.671429	0.702857	0.497143	0.877143	0.382857	CD4bs	0.496082	0.251497	0.140645	0.0620445	0.27993	103.5	513.5	3436	2820.5	567	283	1796	582	86	197	3437
11	275000	345	n.a.	3430	Female	Other	White	Non-B	15	S50330	0.900285	0.783476	0.951567	0.960114	0.940171	0.871795	0.584046	0.535613	0.542735	0.713675	0.849003	MPER	0.185099	0.0149657	0.0478716	0.212351	0.402433	377	1199	3365	388	48	21.5	2422.5	990	1063.5	122.5	1443
11	990	750	-0.0103039	3760	Male	IDU	White	B	15	S50524	0.824047	0.929619	0.88563	0.491202	0.560117	0.40176	0.800587	0.718475	0.803519	0.876833	0.718475	CD4bs	0.490208	0.269089	0.110777	-0.0465431	0.329167	21	33	1597	253	190	55	137	42.5	34	24	20
12	110000	485	-0.00463987	2397	Male	Other	Black	Non-B	15	S51320	0.78869	0.803571	0.827381	0.754464	0.598214	0.482143	0.78869	0.626488	0.779762	0.660714	0.75	V3 glycan	0.405246	0.551346	0.202853	0.142215	0.189647	92	196	951	77	24	16	960	469	74.5	162	1546
13	23002	920	-0.00328334	3615	Male	MSM	White	B	15	S51650	0.551515	0.7	0.293939	0.569697	0.513636	0.50303	0.618182	0.472727	0.818182	0.381818	0.663636	V3 glycan	0.383911	0.449656	0.0142052	0.201822	0.142238	24	16	1728	1009.5	252.5	110	23.5	35	29	77	35
5	8953	466	n.a.	911	Female	Hetero	Black	Non-B	14	S11219	0.991477	0.721591	0.215909	0.0653409	0.102273	0.0852273	0.815341	0.957386	0.940341	0.90625	0.997159	CD4bs	0.401251	0.117753	0.187723	0.244319	0.161031	32	50	767	446	60.5	40	427	722	285.5	611	3062.5
5	238221	203	n.a.	1493	Male	Hetero	White	B	14	S30151	0.571023	0.84233	0.360795	0.565341	0.855114	0.823864	0.931818	0.899148	0.914773	0.369318	0.261364	CD4bs	0.541303	0.191742	-0.0235767	0.112362	0.228677	127	105	3055	27.5	15	16	16	21	12	22.5	17
6	761	600	-0.00171986	1498	Male	MSM	White	B	14	S30536	0.679083	0.618911	0.856734	0.750716	0.664756	0.713467	0.659026	0.713467	0.65616	0.790831	0.86533	MPER	0.147695	0.0834303	-0.272787	-0.224951	0.461943	137	375.5	7944	5530.5	1260.5	146	226	27	15.5	26	17
7	47000	588	-0.0053517	1749	Female	Hetero	Black	Non-B	14	S31202	0.146628	0.222874	0.111437	0.68915	0.260997	0.0615836	0.593842	0.478006	0.548387	0.519062	0.489736	V3 glycan	-0.0314155	0.54201	-0.0445286	-0.0555976	0.247918	95	388	2976.5	320.5	146	108	1775.5	1355	461	1076	2213.5
8	15824	710	0.000577315	1650	Male	MSM	White	B	14	S31530	0.628895	0.164306	0.0566572	0.127479	0.150142	0.189802	0.110482	0.305949	0.320113	0.220963	0.186969	MPER	0.273768	0.254697	-0.0682041	-0.0494895	0.442024	25	30.5	2713.5	1201.5	820	457	21	35	14	41	43
8	20442	311	0.0141603	1129	Male	IDU	Other	B	14	S31909	0.546742	0.558074	0.484419	0.0594901	0.0481586	0.110482	0.589235	0.439093	0.189802	0.594901	0.569405	V2 glycan	0.218764	0.15359	-0.135896	0.412641	0.390086	50.5	182	2258.5	684.5	207	44	512	83	20	22	116
8	8078	477	-0.00496823	1399	Male	MSM	White	B	14	S31943	0.538244	0.502833	0.552408	0.433428	0.351275	0.481586	0.512748	0.524079	0.563739	0.671388	0.606232	V3 glycan	0.120645	0.494181	-0.0368362	0.0496778	0.19511	86	252.5	3567	1210	482.5	364	747	313	127	19.5	21
9	4030	226	0.00965968	1513	Male	Hetero	White	B	14	S32017	0.606232	0.631728	0.855524	0.691218	0.637394	0.78187	0.594901	0.67847	0.706799	0.498584	0.308782	Unknown	0.069008	0.0887578	-0.0268348	-0.0522769	0.159537	50	161	3667	1911.5	646	136.5	436.5	156	34	20	21
9	95000	219	0.00289999	1285	Female	Hetero	Black	Non-B	14	S32033	0.0991501	0.172805	0.0934844	0.212465	0.206799	0.294618	0.450425	0.529745	0.518414	0.501416	0.422096	MPER	0.117313	-0.16483	-0.106586	-0.186623	0.547541	1527.5	2799	3093.5	554	38	50	5948.5	2362.5	3889	1001	5783.5
9	46678	469	0.020131	1526	Male	IDU	White	B	14	S32510	0.705714	0.842857	0.571429	0.477143	0.14	0.428571	0.871429	0.965714	0.988571	0.988571	0.882857	MPER	0.4258	-0.0891045	0.049612	0.15014	0.546926	1326	1467.5	7317	2271	910	607	1247.5	627	29	40.5	81.5
10	4311	563	0.013111	3153	Female	IDU	White	B	14	S50119	0.723647	0.759259	0.39886	0.014245	0.022792	0.02849	0.880342	0.766382	0.940171	0.766382	0.908832	Unknown	0.284735	0.390258	-0.156454	0.101637	0.365504	30.5	61.5	3705	1436.5	710	210.5	59	54.5	21	39	260
11	120226	200	n.a.	2313	Female	Hetero	White	Non-B	14	S50405	0.413105	0.344729	0.888889	0.373219	0.293447	0.498575	0.316239	0.786325	0.421652	0.472934	0.378917	Unknown	0.293792	0.366339	0.163002	-0.0877223	0.0776523	175	707	2201	772	354	108.5	2245	1927	1941.5	378.5	2947
11	1733	489	n.a.	5247	Male	IDU	White	B	14	S50460	0.59824	0.59824	0.950147	0.243402	0.296188	0.360704	0.328446	0.636364	0.668622	0.923754	0.604106	CD4bs	0.726718	0.186865	0.014465	0.146847	0.227427	63	106	3831	1330.5	588.5	300	86	107	38	61	63
11	42201	501	-0.00590809	5387	Male	MSM	Black	B	14	S50804	0.390029	0.407625	0.211144	0.372434	0.278592	0.372434	0.255132	0.281525	0.108504	0.178886	0.184751	CD4bs	0.447964	0.150669	-0.0195412	0.16002	0.20258	76	293	4034.5	1152.5	611	208.5	732.5	507	94	121	1185
12	18100	261	n.a.	4077	Male	MSM	White	B	14	S50922	0.0498534	0.00879765	0.0351906	0.0058651	0.0117302	0.0146628	0.0234604	0.0146628	0.026393	0.00879765	0.0175953	CD4bs	0.598249	0.279139	0.0542172	0.0864881	0.163537	43	28	229	75.5	105	30	36	42	16.5	29.5	56
12	3250	439	n.a.	2224	Male	MSM	White	B	14	S50951	0.879765	0.979472	0.652493	0.0674487	0.266862	0.31085	0.718475	0.812317	0.903226	0.829912	0.780059	Unknown	0.345822	0.341058	-0.0449554	0.231606	0.180881	30	31	808	205.5	333	27.5	105	36	17	59	26
12	1370	360	n.a.	4721	Female	Hetero	Black	Non-B	14	S51003	0.982405	0.847507	0.818182	0.68915	0.706745	0.800587	0.747801	0.806452	0.785924	0.387097	0.692082	Unknown	0.176348	0.260962	0.299558	-0.0586155	0.159159	450	1361	3350	1725	534	1186	1813	3175	730	1025	4569
13	6695	735	-0.00140004	2757	Male	IDU	White	B	14	S51803	0.0636364	0.175758	0.412121	0.618182	0.478788	0.469697	0.0818182	0.290909	0.251515	0.49697	0.384848	CD4bs	0.62188	0.116097	0.110063	0.0974758	0.343557	14.5	21.5	1458	744.5	572.5	515	35	71	22	138	25
14	29328	436	0.0169137	2099	Male	MSM	White	B	14	S52250	0.982036	0.946108	0.269461	0.0658683	0.0538922	0.0479042	0.958084	0.640719	0.976048	0.754491	0.964072	V2 glycan	0.150747	0.0903775	0.120994	0.711605	0.202953	13.5	19	240	75.5	33.5	24	20	21	12	20	17
15	513000	316	0.00892112	6197	Female	Hetero	White	B	14	S52642	0.910663	0.939481	0.769452	0.817003	0.769452	0.907781	0.729107	0.916427	0.302594	0.70317	0.818444	V3 glycan	0.282571	0.509278	-0.0625556	0.179691	0.369258	449	1607	8468	3122	637	456	2604.5	781	619.5	31	65.5
15	78009	274	n.a.	4617	Female	IDU	White	B	14	S52708	0.896254	0.988473	0.855908	0.737752	0.919308	0.916427	0.857349	0.927954	0.788184	0.815562	0.870317	MPER	0.358727	0.082463	-0.00038583	-0.0872822	0.521768	419	1451	9653	5833.5	935	1124.5	3083	1019	767.5	210	4748
4	144913	982	0.0194776	560	Male	Hetero	White	B	13	S10725	0.82659	0.913295	0.884393	0.739884	0.907514	0.82659	0.872832	0.890173	0.872832	0.393064	0.369942	MPER	0.266102	0.330164	0.00700967	0.0438012	0.413069	31	36	915	189	163	36	96	45	14.5	19	17
4	6441	302	0.0228399	1021	Female	Hetero	Black	Non-B	13	S10907	0.039548	0.0734463	0.135593	0.480226	0.305085	0.471751	0.333333	0.367232	0.220339	0.649718	0.480226	MPER	0.286592	0.219931	-0.133767	0.13283	0.535126	231	695	3016	814	325	270	2436	1294.5	762.5	545.5	2031.5
6	212000	389	n.a.	1759	Male	MSM	White	B	13	S30233	0.818182	0.735795	0.201705	0.3125	0.289773	0.286932	0.909091	0.860795	0.857955	0.829545	0.90767	V3 glycan	0.21213	0.669171	0.343978	0.169744	0.310392	37	34	1572	544.5	370.5	120.5	29	44	18	19	20
6	9025	320	0.0160761	1411	Male	IDU	White	B	13	S30437	0.13467	0.212034	0.0573066	0.297994	0.243553	0.191977	0.876791	0.885387	0.829513	0.939828	0.810888	Unknown	0.278893	0.198718	0.132436	-0.0578053	0.0538377	310	866	7263.5	3207.5	735	819	2330	1188	784	261	2356
6	7244	610	-0.00554294	1713	Male	IDU	White	B	13	S30506	0.510029	0.775072	0.69914	0.891117	0.767908	0.776504	0.902579	0.893983	0.89255	0.965616	0.959885	MPER	0.320142	0.227461	0.100233	0.0855346	0.57731	32	115.5	2847.5	1116.5	482	509	225	90.5	216	38	31.5
7	100000	421	n.a.	1408	Male	MSM	Other	B	13	S30924	0.539589	0.6261	0.782991	0.958944	0.956012	0.88563	0.57478	0.42522	0.627566	0.659824	0.486804	V3 glycan	0.0781515	0.493236	-0.208637	-0.0968931	0.382562	106.5	518	5950.5	1877.5	517	249.5	906	66	339	43	16
8	130000	490	n.a.	1545	Male	MSM	White	B	13	S31507	0.422096	0.529745	0.424929	0.405099	0.671388	0.827195	0.793201	0.773371	0.88102	0.212465	0.0934844	CD4bs	0.60513	-0.0559075	0.116061	0.176563	0.336122	51	53.5	3286.5	1276	311	39	14	25	18	29	24
8	41700	330	n.a.	1412	Male	MSM	White	B	13	S31916	0.915014	0.92068	0.815864	0.379603	0.696884	0.286119	0.88102	0.954674	0.866856	0.974504	0.830028	CD4bs	0.529822	0.385612	0.216294	0.235869	0.0992572	46	69	3132	737	318	532	22	60.5	16	51.5	24
8	1213	895	-0.0064578	1427	Male	Other	White	B	13	S31922	0.266289	0.345609	0.74221	0.512748	0.546742	0.668555	0.597734	0.597734	0.583569	0.407932	0.359773	CD4bs	0.477285	-0.00867277	0.0684471	0.394376	0.283212	78	72	2736	1327.5	372.5	271	42	214	47	67	54
8	481	472	n.a.	1110	Female	Other	Black	Non-B	13	S31937	0.609065	0.229462	0.453258	0.305949	0.246459	0.280453	0.311615	0.348442	0.269122	0.637394	0.583569	V2 glycan	0.0107009	0.125819	0.149649	0.568013	0.135696	267	1073.5	4097	553.5	281.5	238	2803	1200.5	1494	22	27
8	1156	506	0.012121	1137	Male	Hetero	White	B	13	S31958	0.0368272	0.0793201	0.00849858	0.155807	0.0764873	0.0226629	0.322946	0.351275	0.512748	0.450425	0.416431	V3 glycan	0.0839436	0.689102	0.00187457	-0.182876	0.0712969	406	795.5	6111.5	887.5	636	461	683.5	759	341	19	21
9	115500	276	0.00174915	1487	Female	Hetero	Black	Non-B	13	S32019	0.730878	0.926346	0.368272	0.824363	0.869688	0.866856	0.926346	0.974504	0.974504	0.991501	0.813031	Unknown	0.0717039	0.352749	0.0293436	-0.0696112	0.0878214	58	269	993	92	87	30.5	998	571	401.5	179	1028
9	72000	360	0.00879064	1540	Male	Hetero	Black	Non-B	13	S32055	0.263456	0.351275	0.481586	0.70255	0.424929	0.730878	0.577904	0.450425	0.181303	0.580737	0.72238	Unknown	0.161288	0.0291722	-0.0265444	0.298032	0.348389	271	1018	3171.5	1961	201.5	320	4105	2056	1909	920	5362
9	107491	282	0.0112922	1420	Male	MSM	White	Non-B	13	S32209	0.2	0.151429	0.517143	0.0371429	0.04	0.0628571	0.00571429	0.0142857	0	0.02	0.2	Unknown	0.0159785	0.11916	-0.059033	0.239586	0.345993	1113	2218	10953	7911.5	1186.5	1648	4012.5	1477	468	135	4015
9	39000	306	0.00861414	1250	Male	MSM	White	B	13	S32232	0.914286	0.985714	0.988571	0.714286	0.945714	0.911429	0.924286	0.948571	0.92	0.774286	0.914286	V3 glycan	0.115025	0.417319	0.068028	0.130365	0.0206067	110.5	127	2938	624.5	370.5	78.5	164	39	13	26	285
9	6054	340	-0.00234322	1402	Male	MSM	White	B	13	S32514	0.431429	0.2	0.0885714	0.765714	0.475714	0.08	0.415714	0.0771429	0.12	0.128571	0.225714	CD4bs	0.456445	0.29854	0.13392	0.0729902	0.20293	799.5	1405	11291.5	6345	828	1604.5	2239.5	1640	1122.5	143	4833
10	36800	261	0.00210985	1786	Male	Hetero	Black	Non-B	13	S32701	0.982857	0.565714	0.91	0.385714	0.42	0.588571	0.571429	0.771429	0.54	0.228571	0.397143	V2 glycan	0.00544568	0.149087	0.0129764	0.486931	0.236997	117.5	489	2996	217.5	224.5	34	1767	989	420	126	1226.5
10	187888	332	n.a.	2550	Female	IDU	White	B	13	S50227	0.02849	0.025641	0.105413	0.0883191	0.048433	0.0769231	0.0541311	0.0797721	0.0541311	0.230769	0.105413	Unknown	0.212739	0.117936	0.287952	0.278535	0.318334	385.5	1167	8230	4688.5	894.5	617	2373	598	457	251.5	1914.5
11	n.a.	909	n.a.	3161	Male	Hetero	Black	Non-B	13	S50709	0.366569	0.156891	0.28739	0.88563	0.527859	0.483871	0.117302	0.319648	0.225806	0.428152	0.190616	Unknown	0.327578	0.322304	0.210825	0.205238	0.328394	178	160	2201.5	57.5	22.5	22	118	89	28	34	229
11	11345	523	n.a.	1881	Male	Hetero	Black	Non-B	13	S50825	0.246334	0.404692	0.709677	0.542522	0.585044	0.460411	0.334311	0.706745	0.829912	0.583578	0.422287	CD4bs	0.592597	0.272607	0.0758099	0.124985	0.228464	914	2133.5	7181	3446.5	831	539	3535	2126	1472	616	6270.5
12	13988	456	-0.00755608	3349	Male	Hetero	White	B	13	S50948	0.932551	0.583578	0.249267	0.604106	0.821114	0.744868	0.785924	0.750733	0.40176	0.651026	0.618768	CD4bs	0.502852	0.100993	0.0951948	0.108047	0.310732	23	16.5	326.5	125	100	30	51.5	64	19	70	164
13	n.a.	290	-0.0127065	4350	Female	IDU	White	B	13	S51532	0.131818	0.224242	0.839394	0.715152	0.678788	0.745455	0.372727	0.475758	0.484848	0.39697	0.406061	Unknown	0.303018	0.0712429	-0.040526	-0.101627	0.250163	161	674.5	6417	1922	738	694	1475	946	620	40	61
13	3850	280	-0.000916857	4804	Male	IDU	White	B	13	S51638	0.539394	0.869697	0.20303	0.151515	0.742424	0.627273	0.636364	0.306061	0.862121	0.069697	0.0515152	V3 glycan	0.333695	0.586364	0.114626	-0.0543161	0.0845603	65.5	185	3745	1572	465.5	100	326.5	286	63	167.5	785.5
13	23000	230	0.0169905	2269	Male	IDU	White	B	13	S52011	0.79697	0.790909	0.721212	0.915152	0.877273	0.945455	0.945455	0.966667	0.962121	0.933333	0.975758	Unknown	0.318625	0.142219	0.065107	0.194129	0.170565	274	825.5	6622	2279.5	262	163.5	1701	292	377	25	18
15	52000	373	-0.00528892	2964	Male	MSM	White	B	13	S52425	0.587896	0.409222	0.391931	0.32853	0.397695	0.440922	0.589337	0.556196	0.586455	0.550432	0.608069	Unknown	0.0311665	0.174735	0.0941801	0.0176337	0.0932031	96.5	171	1899	357.5	163	94.5	435	463	423	178	480
15	51000	340	0.00468833	8274	Male	MSM	White	B	13	S52438	0.573487	0.481268	0.51585	0.34438	0.449568	0.534582	0.541787	0.590778	0.806916	0.538905	0.475504	V3 glycan	0.13635	0.400837	-0.0157981	-0.0724118	0.301115	298	852	9283.5	5431	947	961	1127	415	482	28	123
1	54900	353	n.a.	448	Male	Hetero	White	B	12	S10142	0.573034	0.52809	0.617978	0.786517	0.870787	0.769663	0.601124	0.629213	0.668539	0.438202	0.466292
1	1550	653	-0.00191092	808	Male	MSM	White	B	12	S10216	0.41573	0.561798	0.325843	0.702247	0.511236	0.488764	0.207865	0.230337	0.432584	0.44382	0.455056
1	140000	290	-0.000565515	837	Male	MSM	White	B	12	S10303	0.61236	0.797753	0.410112	0.769663	0.657303	0.640449	0.769663	0.876404	0.97191	0.949438	0.865169
3	n.a.	243	n.a.	437	Female	IDU	White	B	12	S10458	0.38843	0.330579	0.719008	0.14876	0.289256	0.409091	0.471074	0.603306	0.644628	0.264463	0.280992
3	2175	319	0.0138461	1070	Female	Hetero	Black	Non-B	12	S10502	0.421488	0.140496	0.165289	0.727273	0.652893	0.528926	0.132231	0.115702	0.165289	0.396694	0.231405
5	39000	463	-0.00464736	585	Male	IDU	White	B	12	S11031	0.915254	0.960452	0.570621	0.99435	0.99435	0.983051	0.864407	0.282486	0.327684	0.926554	0.711864
5	76855	400	n.a.	1087	Female	Hetero	White	Non-B	12	S11456	0.0795455	0.150568	0.161932	0.518466	0.542614	0.517045	0.448864	0.389205	0.417614	0.102273	0.0426136
15	559	656	-0.00225747	728	Female	Hetero	White	B	12	S1503	0.147727	0.235795	0.09375	0.15625	0.170455	0.261364	0.318182	0.525568	0.605114	0.727273	0.636364
6	12600	261	-0.00312115	1587	Male	MSM	White	B	12	S30302	0.553977	0.571023	0.295455	0.105114	0.184659	0.15625	0.630682	0.485795	0.517045	0.647727	0.602273
6	58000	240	n.a.	1102	Male	IDU	White	B	12	S30455	0.931232	0.896848	0.790831	0.719198	0.816619	0.756447	0.859599	0.902579	0.845272	0.716332	0.604585
6	66742	638	0.00137548	1507	Male	IDU	White	B	12	S30558	0.366762	0.289398	0.209169	0.295129	0.25788	0.157593	0.295129	0.166189	0.131805	0.369628	0.524355
6	5800	704	-0.00517045	1430	Male	MSM	White	B	12	S30655	0.240688	0.315186	0.458453	0.545845	0.527221	0.530086	0.26361	0.212034	0.269341	0.0429799	0.13467
7	75400	319	0.00148308	1541	Male	Hetero	Black	Non-B	12	S31111	0.788856	0.612903	0.876833	0.117302	0.0557185	0.129032	0.627566	0.747801	0.803519	0.868035	0.697947
9	635	454	-0.00410442	1514	Female	Hetero	Other	Non-B	12	S32016	0.379603	0.27762	0.793201	0.906516	0.685552	0.966006	0.325779	0.320113	0.305949	0.586402	0.354108
9	89408	379	-0.00373473	1442	Female	Hetero	Black	Non-B	12	S32106	0.991501	0.86119	0.915014	0.345609	0.552408	0.694051	0.603399	0.753541	0.688385	0.157224	0.192635
9	1040	252	-0.00636556	1425	Male	Hetero	White	B	12	S32130	0.557143	0.42	0.802857	0.637143	0.58	0.637143	0.434286	0.337143	0.522857	0.371429	0.565714
9	49829	269	0.00742547	1800	Female	Hetero	Black	Non-B	12	S32524	0.197143	0.214286	0.42	0.654286	0.542857	0.691429	0.468571	0.317143	0.257143	0.857143	0.517143
10	52100	357	0.00890153	1393	Male	Hetero	White	B	12	S32612	0.448571	0.497143	0.288571	0.551429	0.568571	0.66	0.525714	0.46	0.347143	0.737143	0.408571
10	53100	237	0.01032	1522	Male	MSM	White	B	12	S32728	0.139601	0.264957	0.205128	0.612536	0.475783	0.421652	0.702279	0.487179	0.524217	0.789174	0.65812
11	121000	294	n.a.	3801	Male	IDU	White	B	12	S50306	0.025641	0.0655271	0.017094	0.128205	0.179487	0.136752	0.245014	0.279202	0.2849	0.430199	0.361823
11	557868	353	-0.0104622	4285	Male	MSM	White	B	12	S50521	0.387097	0.70088	0	0.909091	0.910557	0.741935	0.882698	0.601173	0.979472	0.71261	0.407625
11	37000	277	n.a.	2303	Male	MSM	White	B	12	S50741	0.429619	0.800587	0.325513	0.624633	0.702346	0.618768	0.72434	0.97654	0.777126	0.979472	0.410557
12	60000	1244	0.000538885	3708	Male	IDU	White	B	12	S50902	0.524927	0.593842	0.774194	0.912023	0.56305	0.847507	0.27566	0.340176	0.272727	0.131965	0.173021
12	n.a.	377	-0.00704449	2391	Male	MSM	Other	B	12	S50950	0.991202	0.982405	0.847507	0.140762	0.398827	0.41349	0.938416	0.973607	0.991202	0.970674	0.83871
2	107000	330	n.a.	2042	Male	MSM	White	B	12	S5106-G5	0.91369	0.880952	0.985119	0.83631	0.764881	0.619048	0.892857	0.949405	0.943452	0.863095	0.901786
12	1910	245	0.00241209	6055	Male	MSM	White	B	12	S51434	0.925595	0.800595	0.925595	0.824405	0.78869	0.730655	0.0803571	0.154762	0.139881	0.324405	0.71131
13	39200	439	-0.000247412	2972	Male	Hetero	White	Non-B	12	S51512	0.565476	0.366071	0.4375	0.514881	0.568452	0.583333	0.46131	0.327381	0.309524	0.077381	0.0982143
13	2407	470	-0.00299792	3693	Male	IDU	White	B	12	S52021	0.736364	0.448485	0.506061	0.275758	0.287879	0.272727	0.393939	0.812121	0.381818	0.563636	0.615152
15	3330	660	0.00766427	5838	Male	IDU	White	B	12	S52453	0.268012	0.21902	0.216138	0.466859	0.420749	0.45245	0.414986	0.54755	0.487032	0.636888	0.651297
1	189000	678	-0.0049579	458	Male	MSM	White	Non-B	11	S10238	0.101124	0.0955056	0.0955056	0.252809	0.235955	0.252809	0.224719	0.213483	0.224719	0.230337	0.359551
5	86000	290	-0.00600005	383	Female	Hetero	Black	B	11	S11041	0.0621469	0.118644	0.0338983	0.0225989	0.0169492	0.079096	0.327684	0.446328	0.40113	0.548023	0.502825
5	112000	401	-0.00214847	421	Male	MSM	White	Non-B	11	S11352	0.0511364	0.0625	0.0994318	0.0994318	0.0653409	0.0454545	0.0681818	0.0625	0.0482955	0.0795455	0.09375
5	195000	274	n.a.	1610	Male	MSM	White	B	11	S30132	0.390625	0.488636	0.105114	0.414773	0.326705	0.434659	0.602273	0.582386	0.420455	0.738636	0.676136
6	161000	576	n.a.	1479	Male	Hetero	White	B	11	S30246	0.78125	0.585227	0.940341	0.8125	0.741477	0.735795	0.590909	0.565341	0.465909	0.75	0.713068
6	21394	440	-0.000711083	1375	Male	MSM	White	B	11	S30526	0.681948	0.859599	0.810888	0.799427	0.916905	0.839542	0.845272	0.934097	0.962751	0.968481	0.95702
6	19975	345	n.a.	1758	Male	MSM	White	B	11	S30755	0.212034	0.283668	0.0601719	0.217765	0.249284	0.229226	0.524355	0.232092	0.312321	0.406877	0.309456
7	7920	331	-0.00568268	1287	Female	Other	White	Non-B	11	S31037	0.985337	0.997067	0.98827	0.956012	0.953079	0.997067	0.956012	0.997067	0.991202	0.492669	0.695015
7	121000	253	-0.00126453	1327	Male	Hetero	Other	B	11	S31228	0.956012	0.991202	0.985337	0.438416	0.824047	0.970674	0.929619	0.991202	0.967742	0.79912	0.809384
8	32600	537	-0.00239317	1175	Male	MSM	White	B	11	S31501	0.72434	0.639296	0.844575	0.0703812	0.134897	0.0879765	0.475073	0.541056	0.521994	0.618768	0.615836
8	3147	370	-0.00474166	1220	Male	Hetero	White	Non-B	11	S31911	0.0481586	0.0283286	0.263456	0.733711	0.512748	0.439093	0.0538244	0.0991501	0.0339943	0.252125	0.328612
8	30808	397	-0.00580788	1373	Male	MSM	White	B	11	S31936	0.201133	0.215297	0.351275	0.458924	0.382436	0.484419	0.25779	0.271955	0.254958	0.0736544	0.29745
9	7001	502	-0.00425466	1489	Female	Hetero	White	Non-B	11	S32150	0.471429	0.54	0.431429	0.26	0.475714	0.577143	0.78	0.874286	0.84	0.868571	0.785714
9	91800	252	-0.0045807	1463	Male	MSM	White	B	11	S32226	0.888571	0.68	0.0914286	0.234286	0.26	0.117143	0.894286	0.791429	0.674286	0.731429	0.822857
9	n.a.	257	0.00636428	1352	Male	MSM	White	B	11	S32245	0.78	0.745714	0.365714	0.334286	0.248571	0.5	0.868571	0.871429	0.891429	0.845714	0.902857
9	3200	326	-2.1957e-05	1311	Male	MSM	White	B	11	S32349	0.728571	0.437143	0.597143	0.625714	0.431429	0.568571	0.428571	0.308571	0.182857	0.682857	0.642857
10	137000	598	n.a.	1743	Male	MSM	White	B	11	S32660	0.928571	0.251429	0.928571	0.794286	0.5	0.515714	0.128571	0.14	0.08	0.28	0.351429
10	36400	213	-0.000683831	1541	Female	Other	Other	B	11	S32726	0.868946	0.310541	0.541311	0.527066	0.324786	0.344729	0.162393	0.128205	0.173789	0.492877	0.638177
10	37700	741	n.a.	2842	Male	Hetero	White	Non-B	11	S50154	0.877493	0.880342	0.475783	0.977208	0.965812	0.965812	0.997151	0.797721	0.77208	0.85755	0.994302
11	79000	210	n.a.	3628	Male	IDU	White	B	11	S50350	0.125356	0.0968661	0.162393	0.74359	0.589744	0.811966	0.193732	0.34188	0.182336	0.364672	0.968661
11	1700	450	-0.00304795	3014	Male	IDU	White	B	11	S50440	0.14956	0.360704	0.134897	0.195015	0.228739	0.214076	0.85044	0.900293	0.857771	0.744868	0.88563
11	99500	230	0.0244277	2248	Male	MSM	White	B	11	S50441	0.451613	0.211144	0.184751	0.269795	0.202346	0.313783	0.346041	0.785924	0.489736	0.0879765	0.0410557
11	160108	485	-0.00553613	3830	Male	MSM	White	B	11	S50515	0.237537	0.117302	0.360704	0.677419	0.639296	0.516129	0.0469208	0.0381232	0.0322581	0.0703812	0.058651
12	28700	528	0.0232607	5737	Male	MSM	White	B	11	S50903	0.56305	0.521994	0.964809	0.77566	0.956012	0.824047	0.351906	0.733138	0.847507	0.463343	0.252199
12	96900	250	n.a.	3964	Female	Hetero	White	B	11	S50908	0.888563	0.884164	0.237537	0.571848	0.41349	0.187683	0.627566	0.363636	0.155425	0.568915	0.651026
12	159000	289	n.a.	2177	Female	Hetero	Black	Non-B	11	S50923	0.545455	0.351906	0.31085	0.560117	0.728739	0.601173	0.662757	0.609971	0.653959	0.217009	0.129032
12	230000	358	n.a.	2506	Female	IDU	White	B	11	S50925	0.375367	0.274194	0.428152	0.231672	0.469208	0.343109	0.378299	0.617302	0.651026	0.325513	0.307918
12	10100	552	-0.0167145	2571	Male	Hetero	White	Non-B	11	S51016	0.392857	0.300595	0.309524	0.157738	0.369048	0.291667	0.404762	0.333333	0.380952	0.285714	0.318452
12	93500	1481	n.a.	4677	Female	IDU	White	B	11	S51031	0.014881	0.014881	0.077381	0.130952	0.0684524	0.0744048	0.0178571	0.00595238	0.014881	0.00297619	0.0446429
12	n.a.	401	0.00454861	3697	Female	IDU	White	B	11	S51104	0.178571	0.202381	0.565476	0.181548	0.220238	0.258929	0.157738	0.169643	0.220238	0.0892857	0.28869
12	n.a.	635	n.a.	3670	Male	IDU	Unknown	B	11	S51115	0.900298	0.583333	0.717262	0.886905	0.934524	0.77381	0.857143	0.758929	0.767857	0.803571	0.875
13	19705	388	-0.001227	4804	Male	IDU	White	B	11	S51724	0.99697	0.940909	0.484848	0.984848	0.542424	0.733333	0.69697	0.90303	0.981818	0.330303	0.254545
13	14911	484	-0.0061733	5016	Male	MSM	White	B	11	S51752	0.730303	0.936364	0.672727	0.881818	0.85303	0.984848	0.8	0.872727	0.845455	0.736364	0.918182
13	95471	366	-0.000359114	3990	Male	IDU	White	B	11	S51817	0.363636	0.239394	0.442424	0.387879	0.518182	0.421212	0.239394	0.642424	0.157576	0.915152	0.151515
13	104093	229	-0.00826941	3861	Male	IDU	White	B	11	S51903	0.557576	0.445455	0.336364	0.336364	0.357576	0.372727	0.442424	0.448485	0.536364	0.606061	0.521212
13	1324	203	n.a.	4444	Male	IDU	White	B	11	S51908	0.869697	0.933333	0.606061	0.922727	0.787879	0.657576	0.921212	0.927273	0.878788	0.939394	0.80303
13	11538	234	n.a.	2380	Male	Hetero	White	B	11	S51919	0.174242	0.306061	0.775758	0.575758	0.736364	0.836364	0.536364	0.318182	0.678788	0.139394	0.0333333
13	79538	339	0.00599902	3408	Male	MSM	White	B	11	S51938	0.593939	0.381818	0.69697	0.537879	0.148485	0.518182	0.142424	0.439394	0.0606061	0.154545	0.790909
14	61309	334	n.a.	5372	Female	IDU	White	B	11	S52230	0.413174	0.371257	0.874251	0.401198	0.467066	0.45509	0.39521	0.323353	0.245509	0.616766	0.718563
14	7890	697	-0.0123173	3649	Female	Hetero	White	Non-B	11	S52254	0.688623	0.784431	0.748503	0.844311	0.479042	0.634731	0.467066	0.712575	0.293413	0.497006	0.682635
14	10510	204	-0.00434646	10307	Male	IDU	White	B	11	S52304	0.0898204	0.155689	0.185629	0.461078	0.437126	0.263473	0.293413	0.191617	0.251497	0.45509	0.407186
14	17416	559	0.000463901	3314	Male	IDU	White	B	11	S52337	0.152738	0.175793	0.0288184	0.10951	0.135447	0.158501	0.354467	0.478386	0.403458	0.455331	0.458213
15	152000	354	0.00754492	2207	Male	MSM	White	B	11	S52406	0.223343	0.456772	0.170029	0.190202	0.409222	0.400576	0.204611	0.145533	0.492795	0.0259366	0.00576369
15	157000	397	-0.00314458	2659	Male	MSM	White	B	11	S52422	0.236311	0.164265	0.613833	0.253602	0.230548	0.357349	0.074928	0.0951009	0.0662824	0.279539	0.391931
15	37800	217	-0.00487304	5900	Male	MSM	White	B	11	S52742	0.194524	0.144092	0.118156	0.587896	0.435159	0.181556	0.198847	0.198847	0.170029	0.354467	0.138329
15	3422	270	0.00277855	3647	Male	Hetero	White	B	11	S52851	0.634006	0.472622	0.210375	0.708934	0.602305	0.29683	0.815562	0.662824	0.397695	0.757925	0.731988
1	58000	400	0.0176573	1076	Female	Hetero	White	B	10	S10310	0.876404	0.623596	0.88764	0.719101	0.848315	0.685393	0.758427	0.455056	0.55618	0.561798	0.578652
3	8410	414	n.a.	987	Male	MSM	White	B	10	S10422	0.545455	0.677686	0.595041	0.586777	0.619835	0.661157	0.190083	0.247934	0.280992	0.190083	0.0826446
3	3200	903	-0.0051537	757	Male	Hetero	Black	Non-B	10	S10437	0.0247934	0.0495868	0.0578512	0.661157	0.371901	0.553719	0.322314	0.256198	0.0909091	0.31405	0.983471
15	11225	527	n.a.	4509	Female	Hetero	Black	Non-B	10	S1531	0.965909	0.963068	0.883523	0.463068	0.568182	0.738636	0.974432	0.988636	0.934659	0.988636	0.920455
15	11999	258	0.00037982	5132	Male	MSM	White	B	10	S1553	0.463068	0.241477	0.474432	0.386364	0.164773	0.289773	0.338068	0.465909	0.161932	0.411932	0.568182
5	8866	463	0.00147913	1595	Male	IDU	White	B	10	S30105	0.230114	0.326705	0.355114	0.698864	0.647727	0.701705	0.332386	0.318182	0.536932	0.377841	0.684659
5	32700	328	0.00163119	1416	Male	MSM	White	B	10	S30110	0.985795	0.994318	0.877841	0.661932	0.730114	0.707386	0.963068	0.977273	0.974432	0.977273	0.875
6	9770	356	n.a.	1810	Female	Hetero	White	B	10	S30216	0.352273	0.0823864	0.127841	0.0852273	0.0511364	0.0426136	0.0198864	0.00852273	0.0681818	0.0340909	0.0326705
7	9100	214	n.a.	1409	Male	Hetero	Black	Non-B	10	S30909	0.695015	0.668622	0.674487	0.844575	0.794721	0.818182	0.818182	0.788856	0.596774	0.920821	0.800587
7	59600	532	-0.00225193	1435	Male	MSM	White	B	10	S31101	0.970674	0.956012	0.800587	0.985337	0.958944	0.958944	0.521994	0.41349	0.495601	0.451613	0.630499
7	11100	320	0.00949462	1506	Female	Hetero	Black	Non-B	10	S31133	0.627566	0.466276	0.0967742	0.26393	0.120235	0.381232	0.665689	0.785924	0.744868	0.829912	0.715543
8	106819	238	0.000905414	1228	Female	Hetero	Black	Non-B	10	S31819	0.577904	0.447592	0.756374	0.456091	0.779037	0.603399	0.541076	0.475921	0.399433	0.507082	0.538244
9	25800	287	n.a.	1313	Male	Hetero	White	Non-B	10	S32031	0.15864	0.249292	0.113314	0.427762	0.314448	0.467422	0.606232	0.793201	0.628895	0.70255	0.492918
9	54139	608	-0.00397361	1527	Female	Hetero	Black	Non-B	10	S32148	0.868571	0.957143	0.754286	0.74	0.905714	0.831429	0.971429	0.905714	0.974286	0.968571	0.917143
9	22550	208	0.0132997	1474	Female	Hetero	Black	Non-B	10	S32152	0.582857	0.585714	0.694286	0.202857	0.368571	0.331429	0.697143	0.757143	0.857143	0.854286	0.771429
9	77804	295	-0.00478173	1375	Male	Hetero	Other	Non-B	10	S32157	0.837143	0.86	0.728571	0.582857	0.522857	0.845714	0.842857	0.945714	0.931429	0.937143	0.78
9	24500	343	0.00214462	1778	Male	MSM	White	B	10	S32217	0.477143	0.377143	0.788571	0.554286	0.457143	0.418571	0.502857	0.462857	0.622857	0.191429	0.257143
9	70000	579	-0.0040183	1396	Female	IDU	White	B	10	S32231	0.00857143	0.00857143	0.04	0.117143	0.0742857	0.06	0.0542857	0.0971429	0.0257143	0.528571	0.497143
9	16100	416	-0.00463237	1778	Male	MSM	White	B	10	S32251	0.6	0.771429	0.314286	0.208571	0.391429	0.362857	0.834286	0.882857	0.734286	0.694286	0.571429
9	6400	251	-0.00535749	1256	Female	Hetero	White	Non-B	10	S32314	0.394286	0.56	0.657143	0.722857	0.908571	0.754286	0.817143	0.528571	0.705714	0.5	0.288571
9	36587	358	-0.00427637	1560	Male	IDU	White	B	10	S32452	0.831429	0.837143	0.968571	0.802857	0.777143	0.585714	0.65	0.982857	0.9	0.757143	0.574286
9	52182	499	-0.00451362	1368	Female	Hetero	White	B	10	S32531	0.434286	0.742857	0.845714	0.882857	0.714286	0.801429	0.165714	0.128571	0.105714	0.22	0.594286
10	6730	369	0.0026936	1653	Male	Other	Black	Non-B	10	S32607	0.154286	0.157143	0.4	0.591429	0.565714	0.131429	0.0657143	0.0714286	0.0571429	0.145714	0.0428571
10	3160	498	n.a.	1575	Male	MSM	White	B	10	S32626	0.908571	0.928571	0.771429	0.482857	0.54	0.611429	0.8	0.991429	0.697143	0.62	0.62
10	4060	448	-0.0053265	1099	Male	MSM	White	B	10	S32732	0.111111	0.230769	0.148148	0.182336	0.37037	0.310541	0.529915	0.361823	0.358974	0.447293	0.279202
10	643	349	0.0164006	1470	Male	IDU	White	Non-B	10	S32828	0.527066	0.592593	0.145299	0.002849	0.00569801	0.022792	0.752137	0.853276	0.900285	0.717949	0.931624
10	3831	435	0.00125518	4179	Male	IDU	White	B	10	S50103	0.837607	0.91453	0.717949	0.843305	0.917379	0.766382	0.490028	0.42735	0.968661	0.413105	0.444444
10	2421	553	n.a.	2531	Female	Hetero	White	B	10	S50104	0.561254	0.905983	0.481481	0.273504	0.247863	0.233618	0.911681	0.988604	0.962963	0.729345	0.954416
10	28397	316	n.a.	4142	Female	IDU	White	B	10	S50215	0.17094	0.207977	0.259259	0.270655	0.376068	0.39886	0.225071	0.168091	0.390313	0.037037	0.196581
10	3990	655	-0.00759012	3197	Female	Hetero	White	B	10	S50225	0.954416	0.982906	0.897436	0.840456	0.97151	0.951567	0.65812	0.853276	0.980057	0.452991	0.433048
10	58026	392	n.a.	2530	Female	Hetero	Black	Non-B	10	S50229	0.0911681	0.042735	0.125356	0	0.002849	0	0.002849	0	0.002849	0	0.00569801
11	55700	562	n.a.	3838	Male	Hetero	Other	B	10	S50305	0.612536	0.954416	0.34188	0.410256	0.435897	0.816239	0.991453	0.945869	0.881766	0.826211	0.797721
11	14454	360	-0.00217355	2564	Male	IDU	White	B	10	S50357	0.957265	0.991453	0.988604	0.965812	0.988604	0.980057	0.945869	0.632479	0.871795	0.903134	0.894587
11	4168	430	n.a.	6884	Male	IDU	White	B	10	S50408	0.193548	0.237537	0.469208	0.926686	0.83871	0.756598	0.521994	0.782991	0.492669	0.322581	0.274194
11	63000	420	0.000861393	2464	Female	Hetero	White	Non-B	10	S50425	0.521994	0.548387	0.750733	0.947214	0.835777	0.777126	0.677419	0.454545	0.560117	0.967742	0.642229
11	116410	546	-0.00575974	4432	Male	MSM	White	B	10	S50526	0.829912	0.55132	0.460411	0.727273	0.832845	0.0645161	0.923754	0.0703812	0.0909091	0.0791789	0.0879765
11	2757	498	-0.00930149	4199	Male	IDU	White	B	10	S50536	0.970674	0.733138	0.812317	0.806452	0.856305	0.624633	0.818182	0.304985	0.596774	0.231672	0.16129
11	16000	434	-0.000677611	2517	Female	Hetero	Black	Non-B	10	S50707	0.187683	0.293255	0.26393	0.824047	0.590909	0.181818	0.486804	0.187683	0.231672	0.278592	0.196481
11	12123	322	n.a.	3832	Female	IDU	White	B	10	S50731	0.00293255	0	0.00879765	0.0351906	0.0615836	0.0293255	0.00879765	0.0117302	0.0117302	0.0351906	0.0234604
12	5900	718	n.a.	3632	Female	Hetero	White	B	10	S50940	0.715543	0.665689	0.480938	0.328446	0.510264	0.513196	0.690616	0.762463	0.621701	0.451613	0.803519
12	20500	468	n.a.	2752	Male	MSM	White	B	10	S50959	0.894428	0.593842	0.785924	0.665689	0.785924	0.645161	0.530792	0.702346	0.592375	0.782991	0.659824
12	65759	292	0.014963	4274	Male	IDU	White	B	10	S51047	0.232143	0.348214	0.491071	0.53869	0.595238	0.833333	0.294643	0.520833	0.842262	0.282738	0.199405
12	156284	458	n.a.	4046	Female	Hetero	White	B	10	S51049	0.797619	0.928571	0.895833	0.607143	0.654762	0.669643	0.723214	0.876488	0.815476	0.589286	0.21131
12	218000	719	n.a.	3406	Male	MSM	White	B	10	S51131	0.133929	0.0922619	0.912202	0.754464	0.639881	0.714286	0.125	0.0833333	0.077381	0.380952	0.232143
12	7238	815	-0.00624873	5536	Female	Hetero	White	B	10	S51212	0.369048	0.293155	0.151786	0.727679	0.58631	0.690476	0.428571	0.247024	0.322917	0.60119	0.494048
12	149000	491	0.0199972	1954	Male	MSM	Other	B	10	S51258	0.964286	0.943452	0.639881	0.348214	0.619048	0.208333	0.949405	0.818452	0.809524	0.309524	0.27381
12	16500	259	n.a.	3434	Male	IDU	White	B	10	S51458	0.53125	0.0565476	0.422619	0.806548	0.952381	0.901786	0.0416667	0.0892857	0.0416667	0.315476	0.181548
13	16200	471	-0.00296591	3815	Male	MSM	White	B	10	S51517	0.215152	0.181818	0.863636	0.439394	0.315152	0.457576	0.290909	0.739394	0.448485	0.345455	0.209091
13	50852	578	0.00049623	4374	Male	MSM	White	B	10	S51934	0.374242	0.212121	0.345455	0.10303	0.215152	0.0969697	0.0424242	0.0484848	0.178788	0.0909091	0.0848485
14	2525	592	0.0095193	2217	Female	Hetero	Black	Non-B	10	S52322	0.299401	0.329341	0.323353	0.586826	0.538922	0.60479	0.323353	0.479042	0.383234	0.269461	0.305389
15	58000	346	n.a.	3092	Male	MSM	White	B	10	S52439	0.622478	0.383285	0.193084	0.34438	0.317003	0.495677	0.634006	0.331412	0.651297	0.449568	0.469741
15	25300	406	-0.00285928	4307	Male	MSM	White	B	10	S52710	0.134006	0.152738	0.757925	0.904899	0.857349	0.729107	0.149856	0.642651	0.0720461	0.639769	0.435159
15	2928410	261	n.a.	3115	Male	IDU	White	B	10	S52717	0.870317	0.9683	0.763689	0.779539	0.755043	0.724784	0.579251	0.991354	0.956772	0.985591	0.795389
15	1640	589	0.018388	2371	Female	Hetero	White	B	10	S52721	0.0720461	0.10951	0.239193	0.861671	0.636888	0.570605	0.195965	0.279539	0.149856	0.400576	0.694524
15	10400	353	-0.0073087	2263	Male	MSM	White	B	10	S52734	0.092219	0.129683	0.377522	0.613833	0.726225	0.463977	0.167147	0.29683	0.178674	0.100865	0.0432277
15	2400	739	-0.0100045	2438	Male	MSM	White	B	10	S52743	0.0144092	0.0172911	0.0489914	0.177233	0.25072	0.135447	0.0259366	0.0461095	0.0317003	0.198847	0.167147
1	34500	461	-0.00078352	465	Male	MSM	White	B	9	S10225	0.691011	0.859551	0.589888	0.735955	0.814607	0.91573	0.668539	0.589888	0.853933	0.247191	0.191011
3	109000	498	-0.00518161	641	Male	Hetero	White	Non-B	9	S10550	0.123967	0.132231	0.322314	0.512397	0.247934	0.603306	0.165289	0.53719	0.446281	0.206612	0.115702
4	n.a.	680	n.a.	814	Female	Hetero	Black	B	9	S10720	0.982659	1	0.99422	0.959538	0.803468	0.861272	0.971098	0.976879	0.982659	0.976879	0.936416
5	51600	310	-0.00521509	754	Male	Hetero	White	Non-B	9	S11301	0.764205	0.943182	0.764205	0.480114	0.3125	0.477273	0.875	0.920455	0.882102	0.693182	0.690341
5	26000	378	-0.00213731	660	Male	MSM	White	B	9	S11313	0.636364	0.761364	0.659091	0.957386	0.982955	0.613636	0.747159	0.869318	0.78125	0.596591	0.423295
5	75800	300	0.0137353	669	Male	MSM	White	B	9	S11335	0.588068	0.559659	0.892045	0.971591	0.933239	0.997159	0.471591	0.517045	0.590909	0.832386	0.536932
5	12599	828	n.a.	809	Female	Hetero	Other	Non-B	9	S11440	0.244318	0.417614	0.144886	0.284091	0.363636	0.352273	0.420455	0.454545	0.487216	0.477273	0.431818
15	137708	476	0.00410419	5801	Male	IDU	White	B	9	S1555	0.509943	0.715909	0.752841	0.821023	0.715909	0.84375	0.653409	0.338068	0.704545	0.883523	0.539773
6	59900	581	-0.00509251	1217	Male	Hetero	White	B	9	S30331	0.640401	0.91404	0.859599	0.905444	0.808023	0.87106	0.830946	0.467049	0.69914	0.487106	0.444126
6	34000	386	-0.00069435	1402	Male	IDU	White	Non-B	9	S30711	0.0974212	0.17765	0.017192	0.0916905	0.0873926	0.17765	0.421203	0.581662	0.702006	0.636103	0.679083
7	45000	631	-0.00222714	1483	Male	Hetero	Black	Non-B	9	S30922	0.0674487	0.0322581	0.1261	0.0469208	0.0175953	0.0117302	0.0117302	0.0117302	0.0205279	0.058651	0.0733138
7	56200	508	0.00915407	1336	Female	Hetero	Black	Non-B	9	S31205	0.504399	0.715543	0.958944	0.759531	0.848974	0.953079	0.797654	0.947214	0.897361	0.703812	0.560117
7	121000	300	0.00351617	1405	Male	Hetero	White	B	9	S31219	0.777126	0.86217	0.56305	0.536657	0.806452	0.870968	0.932551	0.961877	0.973607	0.313783	0.196481
7	41000	266	0.017435	1621	Male	Hetero	White	B	9	S31250	0.618768	0.592375	0.847507	0.219941	0.530792	0.318182	0.457478	0.480938	0.498534	0.557185	0.492669
8	39766	441	0.00238355	1396	Male	MSM	Other	B	9	S31807	0.130312	0.21813	0.745042	0.498584	0.570822	0.628895	0.133144	0.441926	0.549575	0.424929	0.269122
8	7163	375	-0.00591416	1394	Female	Hetero	Black	Non-B	9	S31901	0.68272	0.430595	0.0736544	0.0311615	0.127479	0.0878187	0.563739	0.631728	0.694051	0.518414	0.767705
8	74374	333	-0.00474154	1415	Female	Other	White	Non-B	9	S31910	0.21813	0.294618	0.419263	0.495751	0.396601	0.526912	0.351275	0.470255	0.558074	0.195467	0.0594901
9	17150	382	n.a.	1561	Male	MSM	White	B	9	S32015	0.917847	0.509915	0.461756	0.586402	0.240793	0.308782	0.393768	0.220963	0.133144	0.484419	0.696884
9	1420	276	-0.00356298	1357	Male	MSM	White	B	9	S32344	0.885714	0.682857	0.134286	0.728571	0.865714	0.791429	0.68	0.534286	0.717143	0.42	0.362857
9	529288	204	0.000900668	1207	Male	Hetero	Black	Non-B	9	S32351	0.0114286	0.0171429	0.00571429	0.02	0.02	0.0485714	0.185714	0.168571	0.282857	0.251429	0.311429
9	53556	256	-0.00401414	1620	Male	MSM	Other	B	9	S32450	0.0257143	0.0514286	0.0742857	0.857143	0.7	0.848571	0.1	0.162857	0.165714	0.365714	0.174286
9	10800	485	0.0177299	1282	Male	MSM	Other	B	9	S32556	0.811429	0.688571	0.848571	0.797143	0.842857	0.882857	0.722857	0.837143	0.722857	0.745714	0.925714
10	49500	244	-0.00496544	1311	Male	MSM	White	B	9	S32610	0.54	0.705714	0.308571	0.837143	0.731429	0.62	0.94	0.477143	0.474286	0.648571	0.634286
10	8260	266	0.00404801	1555	Male	MSM	White	B	9	S32658	0.08	0.142857	0.237143	0.542857	0.518571	0.442857	0.291429	0.291429	0.3	0.1	0.422857
10	6700	402	0.000785897	1493	Male	MSM	White	B	9	S32706	0.173789	0.202279	0.182336	0.608262	0.581197	0.353276	0.165242	0.165242	0.162393	0.358974	0.239316
10	20300	493	0.00137583	1438	Male	MSM	White	B	9	S32741	0.37037	0.324786	0.444444	0.780627	0.521368	0.450142	0.712251	0.509972	0.538462	0.384615	0.430199
10	9310	225	0.00969748	1134	Male	MSM	Other	B	9	S32756	0.324786	0.245014	0.564103	0.245014	0.185185	0.216524	0.2849	0.373219	0.373219	0.831909	0.584046
10	11431	488	-0.00138992	3913	Male	IDU	White	B	9	S50108	0.695157	0.780627	0.803419	0.760684	0.834758	0.831909	0.578348	0.65812	0.621083	0.586895	0.655271
10	162000	331	0.0110456	2091	Male	MSM	White	B	9	S50140	0.951567	0.968661	0.810541	0.777778	0.797721	0.706553	0.87037	0.834758	0.957265	0.709402	0.820513
10	20251	345	n.a.	7128	Male	MSM	White	B	9	S50204	0.321937	0.31339	0.532764	0.908832	0.586895	0.683761	0.173789	0.253561	0.401709	0.185185	0.34188
10	6418	533	-0.00586352	3234	Male	MSM	White	B	9	S50209	0.0512821	0.022792	0.0683761	0.019943	0.242165	0.219373	0.011396	0.031339	0.00854701	0.034188	0.0883191
11	376	1066	-0.000683192	2771	Female	Hetero	White	B	9	S50327	0.521368	0.706553	0.458689	0.94302	0.991453	0.985755	0.566952	0.905983	0.977208	0.361823	0.675214
11	67	765	n.a.	2353	Male	Hetero	Black	n.a.	9	S50332	0.77208	0.364672	0.626781	0.267806	0.393162	0.336182	0.31339	0.304843	0.606838	0.133903	0.0911681
11	5590	279	0.000697176	2604	Female	Hetero	Black	Non-B	9	S50337	0.908832	0.997151	0.777778	0.213675	0.213675	0.162393	0.965812	0.937322	0.965812	0.871795	0.880342
11	22092	640	n.a.	4316	Male	IDU	White	B	9	S50347	0.464387	0.61396	0.589744	0.458689	0.527066	0.689459	0.450142	0.475783	0.472934	0.88604	0.618234
11	26407	484	0.0065602	6188	Male	MSM	White	B	9	S50447	0.513196	0.884164	0.645161	0.941349	0.950147	0.953079	0.909091	0.88563	0.894428	0.88563	0.982405
11	n.a.	282	-0.0149661	2008	Male	IDU	White	B	9	S50505	0.882698	0.961877	0.434018	0.507331	0.363636	0.719941	0.985337	0.868035	0.944282	0.950147	0.944282
11	20450	227	-0.0168973	4605	Male	IDU	White	B	9	S50530	0.577713	0.815249	0.909091	0.944282	0.917889	0.964809	0.970674	0.892962	0.985337	0.938416	0.917889
11	15000	519	-0.0109646	4550	Female	Hetero	Black	Non-B	9	S50705	0.859238	0.920821	0.85044	0.73607	0.922287	0.821114	0.964809	0.917889	0.909091	0.592375	0.653959
11	68	282	0.0070634	1888	Female	Other	Black	Non-B	9	S50728	0.217009	0.259531	0.780059	0.57478	0.548387	0.733138	0.545455	0.533724	0.607038	0.536657	0.589443
11	9690	544	-0.000101165	2796	Male	MSM	White	B	9	S50760	0.354839	0.561584	0.730205	0.422287	0.501466	0.363636	0.29912	0.510264	0.463343	0.196481	0.217009
11	234	773	-0.0241658	6205	Male	Other	Other	B	9	S50806	0.917889	0.624633	0.859238	0.366569	0.516129	0.504399	0.815249	0.985337	0.583578	0.777126	0.853372
12	355000	227	n.a.	2553	Male	IDU	White	B	9	S50905	0.1261	0.0967742	0.296188	0.645161	0.607038	0.668622	0.211144	0.293255	0.296188	0.343109	0.431085
12	160000	367	n.a.	2008	Female	Hetero	White	B	9	S50935	0.442815	0.196481	0.155425	0.234604	0.68915	0.243402	0.0967742	0.102639	0.085044	0.595308	0.319648
2	64300	446	-0.00674947	1876	Male	MSM	White	B	9	S5102-G5	0.3125	0.193452	0.928571	0.270833	0.261905	0.28869	0.184524	0.244048	0.297619	0.434524	0.380952
2	10800	427	0.00710573	1930	Male	MSM	White	B	9	S5112-G5	0.220238	0.41369	0.380952	0.904762	0.665179	0.66369	0.145833	0.276786	0.397321	0.440476	0.660714
12	21787	587	0.0127993	4116	Female	Hetero	Black	Non-B	9	S51122	0.877976	0.491071	0.657738	0.342262	0.300595	0.428571	0.497024	0.491071	0.647321	0.556548	0.488095
2	9770	565	-0.000934644	1944	Female	Hetero	White	B	9	S5118-G5	0.0208333	0.0357143	0.00892857	0.160714	0.232143	0.110119	0.0952381	0.125	0.0892857	0.205357	0.315476
12	203000	404	n.a.	1834	Male	MSM	White	B	9	S51242	0.428571	0.60119	0.428571	0.967262	0.806548	0.5625	0.824405	0.392857	0.455357	0.633929	0.785714
12	43300	436	0.000833147	7224	Male	IDU	White	B	9	S51253	0.575893	0.912202	0.193452	0.688988	0.872024	0.940476	0.91369	0.708333	0.8125	0.654762	0.633929
13	n.a.	206	-0.00019439	2570	Male	Hetero	White	B	9	S51510	0.270833	0.526786	0.747024	0.5625	0.508929	0.625	0.764881	0.732143	0.758929	0.46131	0.428571
13	5120	490	0.00802959	3021	Male	IDU	White	B	9	S52026	0.369697	0.278788	0.543939	0.306061	0.333333	0.224242	0.242424	0.490909	0.163636	0.6	0.218182
2	26800	385	n.a.	2150	Male	MSM	White	B	9	S5208-G5	0.958084	0.988024	0.251497	0.802395	0.461078	0.610778	0.952096	0.982036	0.916168	0.88024	0.97006
14	43181	213	-0.0196469	7182	Female	Hetero	Black	Non-B	9	S52240	0.706587	0.658683	0.892216	0.419162	0.610778	0.808383	0.640719	0.520958	0.580838	0.700599	0.760479
14	8200	367	0.0116114	4699	Male	MSM	White	B	9	S52323	0.0419162	0.0419162	0.0658683	0.281437	0.161677	0.239521	0.101796	0.11976	0.131737	0.113772	0.371257
14	n.a.	248	n.a.	7318	Male	Hetero	Black	Non-B	9	S52330	0.173653	0.245509	0.952096	0.730539	0.682635	0.844311	0.287425	0.263473	0.479042	0.994012	0.473054
14	2261	452	0.0364257	1843	Male	MSM	Black	Non-B	9	S52354	0.074928	0.178674	0.123919	0.247839	0.164265	0.224784	0.288184	0.106628	0.37464	0.21902	0.178674
15	79300	366	-0.00692274	2126	Male	MSM	White	Non-B	9	S52404	0.293948	0.348703	0.639769	0.685879	0.538905	0.475504	0.302594	0.167147	0.311239	0.0979827	0.204611
15	28070	213	-0.00623687	4726	Female	IDU	White	B	9	S52605	0.988473	0.737752	0.386167	0.772334	0.504323	0.331412	0.801153	0.530259	0.360231	0.867435	0.791066
15	4140	379	-0.00872168	3820	Male	MSM	White	B	9	S52752	0.115274	0.0979827	0.0720461	0.167147	0.129683	0.15562	0.121037	0.18732	0.100865	0.331412	0.292507
1	136000	351	-0.00518161	708	Female	Hetero	White	Non-B	8	S10109	0.626404	0.601124	0.466292	0.292135	0.162921	0.168539	0.657303	0.578652	0.646067	0.764045	0.657303
1	30500	806	-0.00193737	467	Female	Hetero	Black	Non-B	8	S10131	0.337079	0.573034	0.0224719	0.44382	0.505618	0.280899	0.94382	0.865169	0.938202	0.97191	0.904494
3	2900	324	0.00656087	809	Female	Hetero	Black	Non-B	8	S10408	0.867769	0.834711	0.68595	0.983471	0.950413	0.975207	0.975207	0.876033	0.876033	0.975207	1
4	11595	403	-0.00130257	738	Male	MSM	White	B	8	S10837	0.965318	0.884393	0.780347	0.936416	0.913295	0.919075	0.861272	0.855491	0.913295	0.693642	0.693642
4	29824	-148	0.00362764	763	Male	IDU	White	B	8	S10903	0.403955	0.723164	0.231638	0.350282	0.29096	0.0564972	0.875706	0.915254	0.909605	0.903955	0.892655
5	53531	463	-0.00258709	820	Male	MSM	White	B	8	S11002	0.932203	0.903955	0.661017	0.655367	0.644068	0.638418	0.542373	0.841808	0.762712	0.824859	0.757062
5	2236	409	n.a.	660	Female	IDU	White	B	8	S11237	0.943182	0.582386	0.926136	0.823864	0.897727	0.840909	0.269886	0.372159	0.664773	0.244318	0.196023
5	1420	784	n.a.	1551	Male	Hetero	White	B	8	S30114	0.849432	0.863636	0.963068	0.897727	0.869318	0.849432	0.568182	0.659091	0.784091	0.568182	0.409091
5	101000	440	-0.00529867	1454	Male	MSM	White	B	8	S30130	0.715909	0.758523	0.696023	0.977273	0.928977	0.974432	0.809659	0.735795	0.855114	0.897727	0.991477
6	34500	1029	-0.00596169	1400	Male	MSM	White	B	8	S30229	0.105114	0.0909091	0.514205	0.446023	0.238636	0.318182	0.0625	0.0568182	0.170455	0.00568182	0.142045
6	2380	712	0.000785378	1399	Female	Hetero	Black	Non-B	8	S30241	0.894886	0.931818	0.846591	0.338068	0.599432	0.639205	0.914773	0.917614	0.815341	0.96875	0.960227
6	64000	417	-0.00301595	1303	Male	MSM	White	B	8	S30247	0.349432	0.444602	0.394886	0.650568	0.607955	0.465909	0.397727	0.394886	0.255682	0.610795	0.639205
6	211000	581	0.026859	1483	Male	Hetero	White	Non-B	8	S30255	0.914773	0.849432	0.943182	0.809659	0.738636	0.867898	0.724432	0.697443	0.65625	0.801136	0.738636
6	54700	349	-0.000750102	1264	Male	Other	White	Non-B	8	S30320	0.667622	0.722063	0.647564	0.25788	0.455587	0.515759	0.163324	0.547278	0.401146	0.0888252	0.146132
6	79600	361	-0.00522624	1133	Male	Other	White	B	8	S30343	0.17192	0.395415	0.147564	0.292264	0.206304	0.286533	0.131805	0.151862	0.217765	0.034384	0.862464
6	37300	221	-0.0020573	1149	Male	Hetero	White	B	8	S30407	0.0114613	0.0143266	0.0429799	0.13467	0.246418	0.232092	0.0916905	0.123209	0.140401	0.0200573	0.0859599
6	5200	220	-0.0103025	1458	Female	Hetero	White	B	8	S30441	0.120344	0.0859599	0.126074	0.223496	0.166189	0.240688	0.0859599	0.154728	0.183381	0.361032	0.117479
6	57543	560	5.64197e-05	1696	Male	Hetero	White	Non-B	8	S30446	0.574499	0.638968	0.492837	0.39255	0.194842	0.143266	0.627507	0.908309	0.948424	0.959885	0.544413
6	30300	295	0.0301918	1646	Female	IDU	White	B	8	S30601	0.501433	0.434097	0.759312	0.369628	0.366762	0.553009	0.2149	0.240688	0.275072	0.272206	0.226361
6	220794	256	0.00686546	1402	Female	Hetero	Other	B	8	S30707	0.659026	0.561605	0.919771	0.744986	0.686246	0.724928	0.661891	0.561605	0.598854	0.464183	0.664756
6	51000	471	0.00482007	1414	Male	MSM	White	B	8	S30715	0.34957	0.452722	0.338109	0.144699	0.295129	0.148997	0.487106	0.825215	0.782235	0.786533	0.547278
6	436000	334	n.a.	1112	Male	Hetero	Black	Non-B	8	S30743	0.315186	0.140401	0.617479	0.229226	0.22063	0.275072	0.0401146	0.0372493	0.0716332	0.0830946	0.194842
7	27600	218	-0.00350904	1336	Male	MSM	White	B	8	S30812	0.00573066	0.00573066	0.00573066	0.154728	0.12894	0.13467	0.106017	0.0945559	0.106017	0.0659026	0.131805
7	4020	303	n.a.	1266	Male	IDU	White	B	8	S30901	0.816619	0.87106	0.845272	0.166189	0.252149	0.633238	0.802292	0.783668	0.808023	0.911175	0.808023
7	23400	715	0.0105814	1555	Male	Hetero	White	B	8	S31004	0.668622	0.768328	0.0469208	0.14956	0.0351906	0.11437	0.469208	0.762463	0.733138	0.847507	0.656891
7	2840	407	0.000779598	1372	Female	Hetero	Black	Non-B	8	S31045	0.457478	0.434018	0.469208	0.304985	0.196481	0.202346	0.662757	0.680352	0.692082	0.715543	0.709677
7	1470	431	n.a.	1249	Female	IDU	White	B	8	S31051	0.577713	0.747801	0.648094	0.331378	0.703812	0.77566	0.659824	0.677419	0.583578	0.381232	0.155425
7	13700	329	-0.00766954	1624	Male	Hetero	Black	Non-B	8	S31119	0.0733138	0.123167	0.11437	0.618768	0.325513	0.337243	0.184751	0.164223	0.13783	0.554252	0.381232
7	32300	373	-0.0051034	1368	Male	MSM	White	B	8	S31150	0.70088	0.445748	0.140762	0.162757	0.313783	0.164223	0.360704	0.334311	0.325513	0.199413	0.237537
7	67300	329	0.00995661	1680	Female	Hetero	Black	Non-B	8	S31203	0.0645161	0.0997067	0.0410557	0.0674487	0.0645161	0.240469	0.140762	0.0146628	0.0293255	0.0557185	0.0234604
7	127000	252	0.00139582	1514	Male	MSM	White	B	8	S31310	0.671554	0.652493	0.359238	0.178886	0.428152	0.178886	0.478006	0.486804	0.592375	0.28739	0.31085
8	n.a.	300	-0.00179469	1426	Female	Hetero	White	B	8	S31515	0.779037	0.427762	0.169972	0.0793201	0.0424929	0.0793201	0.648725	0.691218	0.787535	0.72238	0.70255
8	59281	280	0.00394872	1237	Male	Hetero	White	B	8	S31526	0.76204	0.640227	0.677054	0.286119	0.155807	0.461756	0.677054	0.88102	0.767705	0.903683	0.798867
8	7551	646	0.00412985	1574	Female	Hetero	Black	Non-B	8	S31634	0.31728	0.396601	0.260623	0.798867	0.937677	0.577904	0.858357	0.617564	0.580737	0.84136	0.770538
8	44451	516	0.00202512	1286	Female	Hetero	Black	Non-B	8	S31737	0.223796	0.130312	0.124646	0.00566572	0	0.00283286	0.00283286	0.00283286	0.00849858	0.0141643	0.00849858
8	10980	201	0.0113279	1617	Male	Hetero	Black	Non-B	8	S31903	0.0396601	0.0311615	0.0269122	0.0509915	0.0368272	0.0424929	0.0679887	0.0566572	0.169972	0.29745	0.169972
8	645	596	-0.00517045	1434	Male	MSM	White	B	8	S31908	0.0254958	0.0113314	0.082153	0.0226629	0.0665722	0.133144	0.0113314	0.0793201	0.390935	0.0538244	0.0963173
9	55500	304	0.00254393	1609	Female	Hetero	Black	Non-B	8	S32032	0.413598	0.274788	0.252125	0.351275	0.575071	0.405099	0.249292	0.246459	0.266289	0.0849858	0.271955
9	63500	236	0.014877	1767	Male	Hetero	White	B	8	S32034	0.0509915	0.0934844	0.0481586	0.147309	0.172805	0.144476	0.107649	0.101983	0.150142	0.0368272	0.0864023
9	63000	282	0.0348975	1250	Male	Hetero	White	Non-B	8	S32118	0.0685714	0.108571	0.0342857	0.2	0.177143	0.26	0.311429	0.538571	0.402857	0.794286	0.531429
9	15712	280	0.00330126	1390	Male	Hetero	White	B	8	S32210	0.902857	0.871429	0.614286	0.474286	0.664286	0.727143	0.854286	0.722857	0.934286	0.86	0.82
9	17600	264	0.00666757	1485	Male	MSM	White	B	8	S32233	0.945714	0.808571	0.66	0.58	0.688571	0.574286	0.682857	0.955714	0.848571	0.925714	0.691429
9	64000	435	0.00394886	1376	Male	MSM	White	B	8	S32250	0.62	0.648571	0.562857	0.511429	0.694286	0.562857	0.822857	0.51	0.725714	0.248571	0.308571
9	70000	292	0.00808584	1427	Male	MSM	White	B	8	S32303	0.997143	0.994286	0.677143	0.994286	0.934286	0.982857	0.997143	0.994286	0.948571	0.957143	1
9	99221	254	n.a.	1288	Male	MSM	Other	B	8	S32414	0.332857	0.128571	0.145714	0.171429	0.205714	0.237143	0.354286	0.331429	0.18	0.711429	0.434286
9	3029	308	n.a.	1429	Female	Hetero	Black	Non-B	8	S32459	0.237143	0.111429	0.16	0.168571	0.2	0.291429	0.308571	0.497143	0.417143	0.165714	0.117143
9	1353	204	0.00209967	1444	Male	IDU	White	B	8	S32521	0.571429	0.308571	0.368571	0.194286	0.234286	0.382857	0.217143	0.388571	0.382857	0.148571	0.442857
9	175597	255	0.00273661	1566	Female	Hetero	Other	Non-B	8	S32523	0.644286	0.725714	0.917143	0.531429	0.78	0.608571	0.58	0.657143	0.771429	0.908571	0.588571
9	25100	304	0.0135612	1802	Male	Hetero	White	Non-B	8	S32525	0.757143	0.548571	0.317143	0.894286	0.9	0.885714	0.545714	0.922857	0.465714	0.688571	0.76
9	3930	390	0.00764996	1575	Male	MSM	White	B	8	S32547	0.5	0.434286	0.808571	0.0971429	0.251429	0.211429	0.305714	0.4	0.331429	0.46	0.36
9	289772	485	0.00134141	1451	Male	Other	White	B	8	S32548	0.332857	0.7	0.245714	0.311429	0.64	0.717143	0.86	0.737143	0.94	0.76	0.828571
10	3140	568	0.00415438	1470	Male	MSM	White	B	8	S32633	0.06	0.0428571	0.165714	0.0285714	0.0371429	0.0542857	0.0457143	0.0542857	0.0428571	0.0885714	0.0914286
10	11900	329	-0.00564094	1380	Male	MSM	White	B	8	S32638	0.711429	0.534286	0.588571	0.848571	0.838571	0.96	0.325714	0.762857	0.36	0.685714	0.528571
10	1000000	200	0.00279928	1293	Male	Hetero	White	Non-B	8	S32740	0.871795	0.931624	0.931624	0.62963	0.806268	0.794872	0.849003	0.396011	0.558405	0.569801	0.541311
10	n.a.	278	n.a.	1359	Female	Hetero	Black	Non-B	8	S32832	0.396011	0.34188	0.834758	0.333333	0.396011	0.532764	0.42735	0.74359	0.578348	0.280627	0.336182
10	98562	260	-0.00360696	1269	Male	IDU	White	B	8	S32838	0.333333	0.68661	0.190883	0.837607	0.746439	0.789174	0.85755	0.492877	0.595442	0.433048	0.387464
10	16100	604	0.0155604	6078	Female	IDU	White	B	8	S50141	0.806268	0.769231	0.900285	0.350427	0.57265	0.720798	0.709402	0.911681	0.951567	0.754986	0.948718
10	1310	351	-0.0148904	5303	Male	IDU	White	B	8	S50150	0.843305	0.452991	0.264957	0.740741	0.766382	0.74359	0.626781	0.461538	0.250712	0.51567	0.827635
10	329000	337	n.a.	2032	Male	MSM	White	B	8	S50241	0.982906	0.740741	0.418803	0.39886	0.441595	0.430199	0.378917	0.441595	0.592593	0.680912	0.623932
11	5000	273	0.0119513	3979	Male	MSM	White	B	8	S50304	0.0655271	0.223647	0.0911681	0.817664	0.712251	0.474359	0.575499	0.555556	0.561254	0.310541	0.282051
11	72400	264	0.00372735	4674	Female	Hetero	Black	Non-B	8	S50324	0.393162	0.7151	0.319088	0.618234	0.390313	0.549858	0.88604	0.531339	0.381766	0.518519	0.441595
11	44663	285	0.00116289	2559	Female	Hetero	Black	Non-B	8	S50506	0.208211	0.152493	0.146628	0.785924	0.524927	0.979472	0.146628	0.269795	0.0439883	0.47654	0.929619
11	44247	422	0.00935128	2448	Female	IDU	White	B	8	S50534	0.331378	0.480938	0.196481	0.199413	0.140762	0.140762	0.788856	0.492669	0.325513	0.55132	0.639296
11	64432	295	-0.00969625	3809	Female	Hetero	Black	Non-B	8	S50632	0.219941	0.29912	0.607038	0.404692	0.463343	0.428152	0.407625	0.202346	0.27566	0.313783	0.501466
12	113000	490	n.a.	2636	Female	Hetero	Black	Non-B	8	S50927	0.668622	0.683284	0.510264	0.527859	0.680352	0.510264	0.753666	0.478006	0.565982	0.865103	0.387097
12	33000	352	-0.00139617	3034	Female	Hetero	Black	Non-B	8	S50945	0.173021	0.14956	0.463343	0.826979	0.813783	0.958944	0.1261	0.577713	0.322581	0.589443	0.296188
2	10100	468	-0.00184242	1844	Male	MSM	White	B	8	S5108-G5	0.58631	0.660714	0.720238	0.766369	0.857143	0.78125	0.440476	0.827381	0.770833	0.497024	0.282738
12	n.a.	206	-0.00960767	3287	Male	Hetero	Unknown	Non-B	8	S51103	0.0982143	0.0803571	0.0654762	0.116071	0.0892857	0.318452	0.142857	0.166667	0.261905	0.110119	0.178571
12	12000	314	0.016585	3066	Male	IDU	White	B	8	S51142	0.889881	0.5	0.785714	0.235119	0.422619	0.297619	0.416667	0.60119	0.520833	0.714286	0.568452
12	480000	286	0.0128744	3307	Male	MSM	White	B	8	S51235	0.53125	0.647321	0.702381	0.666667	0.633929	0.497024	0.229167	0.363095	0.270833	0.678571	0.735119
12	129000	265	-0.00554168	1912	Female	Hetero	Black	Non-B	8	S51248	0.776786	0.912202	0.595238	0.261905	0.145833	0.0863095	0.910714	0.925595	0.955357	0.934524	0.877976
12	128000	247	n.a.	2005	Female	Hetero	Black	Non-B	8	S51259	0.342262	0.443452	0.730655	0.940476	0.925595	0.931548	0.614583	0.616071	0.607143	0.72619	0.886905
12	35300	507	0.0178306	3074	Male	IDU	White	B	8	S51357	0.973214	0.991071	0.864583	0.982143	0.988095	1	0.9375	0.997024	0.991071	0.848214	1
12	5690	360	n.a.	4816	Male	MSM	White	B	8	S51421	0.955357	0.979167	0.997024	0.924107	0.869048	0.919643	0.75	0.922619	0.65625	0.755952	0.988095
13	81600	365	-0.0123039	3174	Male	MSM	White	B	8	S51507	0.0952381	0.133929	0.553571	0.127976	0.119048	0.0446429	0.0684524	0.0744048	0.166667	0.00595238	0.014881
13	61200	361	-0.0183289	3850	Female	Hetero	Black	B	8	S51513	0.263636	0.124242	0.678788	0.106061	0.106061	0.145455	0.115152	0.124242	0.184848	0.0606061	0.287879
13	289	627	0.00399878	2394	Female	Hetero	Black	Non-B	8	S51528	0.987879	1	0.636364	1	1	1	1	0.787879	1	0.475758	0.351515
13	n.a.	450	-0.00220423	3860	Male	MSM	White	B	8	S51544	0.745455	0.481818	0.780303	0.481818	0.513636	0.569697	0.436364	0.348485	0.469697	0.209091	0.345455
13	13000	270	n.a.	4023	Male	IDU	White	B	8	S51603	0.966667	0.657576	0.369697	0.360606	0.354545	0.463636	0.715152	0.690909	0.29697	0.366667	0.542424
13	36664	370	n.a.	3305	Male	MSM	White	B	8	S51629	0.324242	0.415152	0.448485	0.69697	0.451515	0.557576	0.266667	0.239394	0.193939	0.454545	0.439394
13	17821	227	0.00489509	4858	Male	IDU	White	B	8	S51913	0.448485	0.487879	0.324242	0.566667	0.430303	0.40303	0.457576	0.309091	0.245455	0.672727	0.672727
13	229	244	0.00126493	3158	Female	IDU	White	B	8	S51914	0.166667	0.142424	0.181818	0.178788	0.121212	0.163636	0.257576	0.869697	0.175758	0.842424	0.49697
13	10032	861	0.025837	3156	Male	Other	White	B	8	S51947	0.0939394	0.115152	0.445455	0.127273	0.0909091	0.154545	0.130303	0.433333	0.151515	0.363636	0.239394
2	687000	667	-0.00379015	1887	Male	MSM	White	B	8	S5202-G5	0.515152	0.857576	0.372727	0.639394	0.681818	0.636364	0.793939	0.939394	0.906061	0.548485	0.133333
13	3109	275	-0.000642261	2972	Male	MSM	White	B	8	S52022	0.918182	0.836364	0.642424	0.806061	0.921212	0.924242	0.906061	0.775758	0.830303	0.648485	0.79697
14	n.a.	-148	-0.01958	6571	Male	Hetero	White	B	8	S52154	0.502994	0.610778	0.359281	0.107784	0.0419162	0.0958084	0.670659	0.892216	0.934132	0.892216	0.784431
14	90089	269	0.0298094	5580	Male	IDU	White	B	8	S52207	0.215569	0.365269	0.179641	0.826347	0.832335	0.550898	0.473054	0.317365	0.353293	0.227545	0.269461
14	16467	209	n.a.	4327	Female	IDU	White	B	8	S52232	0.664671	0.724551	0.850299	0.952096	0.826347	0.922156	0.416168	0.45509	0.562874	0.60479	0.54491
15	25000	334	0.0239006	2186	Male	IDU	White	B	8	S52419	0.982709	0.708934	0.927954	0.729107	0.78098	0.798271	0.726225	0.78098	0.861671	0.723343	0.746398
15	2310	392	0.00263757	4934	Female	Hetero	Black	Non-B	8	S52442	0.835735	0.726225	0.939481	0.426513	0.319885	0.639769	0.363112	0.979827	0.809798	0.933718	0.62536
15	3749	520	-0.00340959	5263	Male	IDU	White	B	8	S52529	0.29683	0.380403	0.322767	0.201729	0.132565	0.239193	0.651297	0.51585	0.59366	0.809798	0.74928
15	468	440	n.a.	5987	Female	IDU	White	B	8	S52720	0.994236	0.959654	0.841499	0.878963	0.936599	0.864553	0.962536	0.951009	0.925072	0.95389	0.979827
15	65700	277	0.000492158	7831	Male	IDU	White	B	8	S52738	0.662824	0.757925	0.974063	0.855908	0.795389	0.925072	0.657061	0.855908	0.971182	0.746398	0.492795
15	46500	223	-0.00422268	2669	Male	MSM	White	B	8	S52801	0.930836	0.778098	0.948127	0.824207	0.760807	0.832853	0.847262	0.956772	0.92219	0.956772	0.959654
15	4050	336	0.00928867	8233	Female	IDU	White	B	8	S52822	0.864553	0.723343	0.576369	0.740634	0.432277	0.230548	0.443804	0.227666	0.14121	0.270893	0.181556
1	166229	349	n.a.	555	Male	IDU	White	B	7	S10316	0.224719	0.483146	0.522472	0.533708	0.573034	0.426966	0.505618	0.348315	0.455056	0.516854	0.640449
3	63000	566	n.a.	645	Male	MSM	White	B	7	S10410	0.479339	0.479339	0.22314	0.396694	0.322314	0.421488	0.46281	0.38843	0.68595	0.198347	0.289256
3	30600	418	-0.00213803	731	Male	MSM	White	B	7	S10639	0.508671	0.693642	0.16185	0.445087	0.638728	0.693642	0.820809	0.774566	0.797688	0.745665	0.67052
4	11309	207	-0.00443259	466	Female	Hetero	Black	Non-B	7	S10905	0.587571	0.615819	0.926554	0.324859	0.186441	0.423729	0.468927	0.649718	0.435028	0.785311	0.689266
5	26500	375	-0.00518719	794	Male	Hetero	White	Non-B	7	S11250	0.673295	0.90625	0.838068	0.840909	0.835227	0.920455	0.829545	0.732955	0.846591	0.323864	0.542614
5	24000	263	-0.0053543	622	Male	MSM	White	B	7	S11402	0.235795	0.380682	0.241477	0.428977	0.650568	0.323864	0.460227	0.497159	0.369318	0.690341	0.5625
5	1933	577	-0.00226029	720	Male	Hetero	Other	Non-B	7	S11415	0.696023	0.616477	0.505682	0.377841	0.724432	0.571023	0.6875	0.697443	0.630682	0.588068	0.375
15	24381	214	0.0066209	5949	Male	MSM	White	B	7	S1532	0.536932	0.65625	0.610795	0.559659	0.548295	0.846591	0.78125	0.792614	0.897727	0.321023	0.357955
5	36000	359	-0.00183848	1491	Male	MSM	White	B	7	S30141	0.03125	0.0340909	0.0340909	0.0284091	0.107955	0.0284091	0.0340909	0.0397727	0.03125	0.167614	0.0852273
5	19144	480	-0.00306427	1125	Male	MSM	White	B	7	S30157	0.482955	0.528409	0.625	0.622159	0.619318	0.573864	0.534091	0.539773	0.5	0.113636	0.352273
6	263000	419	n.a.	1561	Male	IDU	White	B	7	S30217	0	0.0113636	0	0	0.00852273	0.00284091	0.221591	0.292614	0.147727	0.0823864	0.471591
6	5000	577	n.a.	1424	Female	Hetero	White	B	7	S30220	0.0255682	0.0568182	0.0454545	0.369318	0.480114	0.338068	0.264205	0.244318	0.235795	0.0625	0.258523
6	6100	851	n.a.	1276	Female	Hetero	White	B	7	S30240	0.289773	0.451705	0.386364	0.607955	0.485795	0.589489	0.423295	0.28125	0.178977	0.40625	0.826705
6	8100	806	-0.00523739	1514	Male	MSM	White	B	7	S30252	0.198864	0.173295	0.420455	0.113636	0.150568	0.0965909	0.238636	0.301136	0.335227	0.122159	0.244318
6	26900	316	0.0111677	1100	Female	Hetero	Black	Non-B	7	S30334	0.034384	0.0372493	0.183381	0.00573066	0.00286533	0.00859599	0.00859599	0.0229226	0.0114613	0.0687679	0.00859599
6	14654	250	-0.00560075	1676	Male	Hetero	Black	Non-B	7	S30415	0.661891	0.848138	0.782235	0.945559	0.803725	0.808023	0.77937	0.776504	0.790831	0.352436	0.329513
6	13470	240	-0.00145272	1238	Male	Other	White	B	7	S30436	0.475645	0.520057	0.767908	0.664756	0.810888	0.813754	0.621777	0.80086	0.547278	0.544413	0.653295
6	98713	440	0.00225222	1428	Male	Hetero	White	B	7	S30443	0.209169	0.223496	0.0716332	0.0573066	0.0916905	0.0573066	0.234957	0.194842	0.203438	0.191977	0.232092
7	2972	311	-0.0139147	1762	Male	Hetero	Black	Non-B	7	S30802	0.547278	0.687679	0.87106	0.934097	0.862464	0.383954	0.848138	0.312321	0.452722	0.581662	0.673352
7	13000	387	-0.00080022	1389	Male	MSM	White	B	7	S30915	0.876833	0.739003	0.944282	0.920821	0.733138	0.914956	0.498534	0.659824	0.560117	0.293255	0.205279
7	10900	586	n.a.	1377	Female	Hetero	Black	Non-B	7	S31005	0.272727	0.565982	0.55132	0.307918	0.410557	0.302053	0.0997067	0.211144	0.170088	0.309384	0.158358
7	94300	525	n.a.	1562	Male	MSM	White	B	7	S31009	0.498534	0.765396	0.0557185	0.285924	0.464809	0.771261	0.709677	0.956012	0.964809	0.788856	0.683284
7	68895	333	-0.00258843	1750	Female	Hetero	Other	B	7	S31012	0.542522	0.642229	0.796188	0.71261	0.398827	0.740469	0.337243	0.492669	0.624633	0.123167	0.369501
7	1080	443	0.0199953	1212	Female	Hetero	Black	Non-B	7	S31131	0.222874	0.325513	0.193548	0.222874	0.26393	0.384164	0.407625	0.460411	0.416422	0.266862	0.167155
7	24900	256	0.0142693	1582	Female	Hetero	Black	Non-B	7	S31237	0.592375	0.304985	0.577713	0.513196	0.568915	0.55132	0.111437	0.158358	0.152493	0.0615836	0.202346
7	230000	339	0.000630694	1325	Male	IDU	White	Non-B	7	S31252	0.68915	0.806452	0.756598	0.806452	0.545455	0.486804	0.807918	0.68915	0.557185	0.762463	0.891496
7	60600	226	0.00252635	1583	Female	Hetero	White	Non-B	7	S31301	0.997067	0.970674	0.938416	0.495601	0.853372	0.832845	0.557185	0.750733	0.753666	0.334311	0.57478
8	22500	216	0.0183526	1417	Male	MSM	White	B	7	S31420	0.158358	0.23607	0.129032	0.0527859	0.0879765	0.0703812	0.328446	0.58651	0.243402	0.533724	0.451613
8	5350	293	-0.00288949	1527	Female	Hetero	White	B	7	S31441	0.26393	0.28739	0.662757	0.648094	0.595308	0.697947	0.331378	0.29912	0.290323	0.501466	0.439883
8	5320	314	0.0227506	1813	Female	Hetero	Black	Non-B	7	S31509	0.951841	0.161473	0.577904	0.645892	0.430595	0.575071	0.141643	0.195467	0.0934844	0.24221	0.110482
8	4650	392	0.00302236	1756	Female	Hetero	Other	B	7	S31510	0.212465	0.53966	0.586402	0.838527	0.813031	0.787535	0.121813	0.345609	0.898017	0.189802	0.0651558
8	4840	511	-0.00114621	1153	Female	Hetero	Black	Non-B	7	S31513	0.827195	0.849858	0.88102	0.943343	0.898017	0.906516	0.72238	0.713881	0.657224	0.745042	0.603399
8	2350	209	0.014892	1502	Male	Hetero	Black	Non-B	7	S31536	0.679887	0.725212	0.912181	0.614731	0.648725	0.776204	0.552408	0.541076	0.566572	0.456091	0.637394
8	26712	340	-0.000652249	1715	Female	IDU	White	B	7	S31611	0.946176	0.909348	0.464589	0.521246	0.515581	0.396601	0.878187	0.92068	0.932011	0.954674	0.815864
8	2675	542	-0.0111117	1367	Female	Hetero	Black	Non-B	7	S31613	0.0141643	0.0736544	0.101983	0.274788	0.66289	0.147309	0.181303	0.25779	0.481586	0.0169972	0.0736544
8	5600	280	-0.00540584	1622	Male	Hetero	White	B	7	S31621	0.954674	0.733711	0.696884	0.827195	0.909348	0.810198	0.728045	0.756374	0.756374	0.543909	0.501416
8	42081	203	0.00740568	1785	Female	Hetero	Black	Non-B	7	S31654	0.373938	0.549575	0.175637	0.101983	0.223796	0.141643	0.74221	0.71813	0.776204	0.832861	0.872521
8	104753	335	n.a.	1714	Female	IDU	White	B	7	S31716	0.838527	0.73796	0.713881	0.764873	0.847025	0.76204	0.917847	0.745042	0.830028	0.949008	0.954674
8	19369	312	-0.00590103	1407	Female	Hetero	White	B	7	S31735	0.0566572	0.0849858	0.0991501	0.220963	0.11898	0.0764873	0.229462	0.104816	0.195467	0.209632	0.334278
8	27695	351	0.00220851	1463	Male	MSM	White	B	7	S31905	0.753541	0.865439	0.966006	0.88102	0.876771	0.872521	0.719547	0.736544	0.672805	0.790368	0.864023
8	2632	400	-0.0038544	1431	Male	MSM	White	B	7	S31924	0.677054	0.68272	0.529745	0.192635	0.399433	0.365439	0.509915	0.708215	0.450425	0.555241	0.464589
8	42126	228	0.00588766	1246	Male	Hetero	Black	Non-B	7	S31928	0.82153	0.320113	0.348442	0.402266	0.189802	0.192635	0.461756	0.368272	0.144476	0.447592	0.546742
8	90971	450	0.0580936	1385	Male	MSM	White	B	7	S31931	0.566572	0.73796	0.274788	0.648725	0.373938	0.235127	0.824363	0.838527	0.524079	0.864023	0.895184
8	2636	592	-0.000391792	1489	Male	Hetero	White	B	7	S31940	0.932011	0.977337	0.549575	0.124646	0.280453	0.161473	1	0.988669	0.994334	0.691218	0.764873
9	5150	596	-0.0163207	1486	Male	MSM	White	B	7	S32011	0.467422	0.461756	0.773371	0.399433	0.419263	0.501416	0.21813	0.424929	0.473088	0.376771	0.322946
9	83500	293	-0.000945715	1462	Male	MSM	White	B	7	S32013	0.886686	0.665722	0.558074	0.135977	0.144476	0.0906516	0.716714	0.932011	0.796034	0.858357	0.66289
9	63000	1052	0.00055234	1172	Female	Other	Black	Non-B	7	S32014	0.447592	0.422096	0.526912	0.27762	0.393768	0.512748	0.454674	0.546742	0.526912	0.645892	0.507082
9	14600	355	0.0215908	1388	Male	Hetero	Black	Non-B	7	S32027	0.65864	0.679887	0.830028	0.603399	0.657224	0.713881	0.345609	0.487252	0.569405	0.583569	0.609065
9	14488	317	-0.00533762	1538	Male	MSM	White	B	7	S32043	0.402266	0.0651558	0.524079	0.424929	0.23796	0.773371	0.101983	0.082153	0.141643	0.458924	0.220963
9	97000	206	-0.00331293	1538	Male	Hetero	White	B	7	S32103	0.844193	0.983003	0.869688	0.0453258	0.116147	0.291785	0.974504	0.926346	0.929178	0.957507	0.878187
9	6171	599	-0.00249549	1435	Female	Hetero	Black	Non-B	7	S32143	0.574286	0.391429	0.985714	0.278571	0.36	0.317143	0.342857	0.522857	0.462857	0.382857	0.148571
9	503000	262	0.0133321	1195	Male	Hetero	Black	Non-B	7	S32222	0.428571	0.485714	0.737143	0.488571	0.511429	0.685714	0.551429	0.608571	0.328571	0.311429	0.168571
9	11800	317	0.0133417	1253	Male	Other	White	B	7	S32230	0.22	0.145714	0.371429	0.317143	0.354286	0.391429	0.197143	0.268571	0.334286	0.12	0.0514286
9	57000	313	-0.00366783	1318	Male	MSM	White	B	7	S32238	0.114286	0.0714286	0.337143	0.851429	0.348571	0.648571	0.142857	0.171429	0.114286	0.411429	0.271429
9	61100	411	0.00113473	1309	Male	MSM	White	B	7	S32315	0.754286	0.874286	0.897143	0.877143	0.94	0.931429	0.765714	0.804286	0.788571	0.945714	0.831429
9	37600	246	-0.00542186	1806	Male	MSM	White	B	7	S32324	0.594286	0.574286	0.654286	0.305714	0.262857	0.191429	0.667143	0.62	0.762857	0.354286	0.411429
9	n.a.	-148	0.0136875	1651	Male	MSM	Other	B	7	S32341	0.942857	0.945714	0.724286	0.6	0.465714	0.411429	0.74	0.794286	0.8	0.82	0.92
9	21044	532	0.00440758	1499	Female	Hetero	White	B	7	S32447	0.225714	0.268571	0.5	0.268571	0.331429	0.46	0.408571	0.377143	0.594286	0.305714	0.474286
9	10697	286	-0.0041389	1635	Male	Hetero	White	B	7	S32538	0.468571	0.265714	0.0285714	0.0771429	0.0514286	0.00857143	0.248571	0.154286	0.308571	0.0485714	0.534286
10	1820	257	0.000361204	1159	Female	Hetero	Other	Non-B	7	S32618	0.488571	0.654286	0.274286	0.405714	0.437143	0.245714	0.268571	0.328571	0.362857	0.417143	0.334286
10	49100	707	-0.000784912	1513	Male	MSM	White	B	7	S32625	0.277143	0.442857	0.462857	0.68	0.648571	0.762857	0.597143	0.465714	0.58	0.351429	0.254286
10	39400	617	-0.00310017	1383	Female	Hetero	White	B	7	S32736	0.977208	0.84188	0.817664	0.470085	0.809117	0.729345	0.632479	0.85755	0.695157	0.327635	0.150997
10	172501	313	-0.00336559	1176	Male	MSM	White	B	7	S32831	0.675214	0.148148	0.401709	0.037037	0	0.00854701	0.00569801	0.011396	0.00569801	0.019943	0
10	310	640	-0.0211504	3409	Male	MSM	White	B	7	S50102	0.128205	0.336182	0.0655271	0.253561	0.267806	0.626781	0.606838	0.527066	0.737892	0.937322	0.723647
10	5259	471	-0.00754666	3706	Male	MSM	White	B	7	S50109	0.039886	0.034188	0.786325	0.883191	0.683761	0.769231	0.039886	0.0626781	0.025641	0.122507	0.0769231
10	1370	320	0.000965738	5963	Female	Hetero	White	B	7	S50124	0.945869	0.62963	0.683761	0.735043	0.592593	0.564103	0.635328	0.48433	0.222222	0.706553	0.672365
10	75200	605	n.a.	3943	Male	IDU	White	B	7	S50135	0.407407	0.467236	0.373219	0.77208	0.709402	0.555556	0.470085	0.578348	0.213675	0.555556	0.549858
10	570	422	-0.013494	3448	Female	Hetero	White	Non-B	7	S50138	0.452991	0.168091	0.663818	0.982906	0.900285	0.860399	0.133903	0.150997	0.0883191	0.424501	0.253561
10	152000	490	n.a.	4044	Male	IDU	White	B	7	S50142	0.940171	0.988604	0.866097	0.746439	0.689459	0.968661	0.757835	0.900285	0.854701	0.894587	0.928775
10	30	940	n.a.	2869	Male	IDU	White	B	7	S50201	0.378917	0.159544	0.518519	0.361823	0.299145	0.401709	0.190883	0.222222	0.225071	0.820513	0.435897
10	8329	634	n.a.	2726	Male	MSM	White	B	7	S50213	0.780627	0.712251	0.54416	0.608262	0.945869	0.888889	0.737892	0.703704	0.803419	0.173789	0.270655
10	39413	363	n.a.	2109	Female	Hetero	White	B	7	S50221	0.045584	0.039886	0.0854701	0.233618	0.128205	0.034188	0.02849	0.00854701	0.037037	0.002849	0.011396
10	25684	410	-0.00551748	2177	Female	Hetero	Black	Non-B	7	S50228	0.888889	0.863248	0.730769	0.524217	0.868946	0.960114	0.836182	0.957265	0.897436	0.0883191	0.304843
10	56790	464	n.a.	2065	Male	MSM	White	B	7	S50231	0.0797721	0.031339	0.022792	0.0911681	0.0997151	0.145299	0.014245	0.131054	0.017094	0.011396	0.0940171
10	168000	378	n.a.	2013	Female	Hetero	Black	Non-B	7	S50242	0.566952	0.717949	0.749288	0.695157	0.831909	0.62963	0.787749	0.723647	0.809117	0.931624	0.786325
10	161000	817	n.a.	4447	Male	MSM	White	B	7	S50257	0.450142	0.754986	0.894587	0.860399	0.849003	0.816239	0.7151	0.860399	0.735043	0.965812	0.766382
10	21500	343	n.a.	1963	Male	Hetero	Black	Non-B	7	S50260	0.803419	0.948718	0.91453	0.789174	0.840456	0.854701	0.787749	0.780627	0.874644	0.863248	0.777778
11	40600	1204	n.a.	2656	Male	MSM	White	B	7	S50315	0.547009	0.373219	0.643875	0.626781	0.789174	0.843305	0.182336	0.148148	0.202279	0.14245	0.102564
11	195000	282	n.a.	2076	Female	Hetero	Black	Non-B	7	S50320	0.678063	0.82906	0.925926	0.814815	0.823362	0.868946	0.866097	0.908832	0.948718	0.512821	0.737892
11	483000	677	-0.00751079	2098	Male	MSM	White	B	7	S50321	0.584046	0.849003	0.940171	0.991453	1	0.988604	0.763533	0.521368	0.433048	0.797721	0.940171
11	16500	630	-0.00882653	4302	Female	Hetero	White	B	7	S50501	0.134897	0.243402	0.914956	0.0879765	0.026393	0.0234604	0.0058651	0.00879765	0.00879765	0.0175953	0.0293255
11	58500	420	-0.00136641	2317	Female	Other	White	Non-B	7	S50546	0.568915	0.876833	0.739003	0.841642	0.733138	0.683284	0.363636	0.48827	0.645161	0.404692	0.516129
11	131631	260	-0.0167257	3877	Male	IDU	White	B	7	S50605	0.516129	0.618768	0.683284	0.853372	0.935484	0.892962	0.71261	0.648094	0.809384	0.791789	0.577713
11	17040	972	0.00501067	2442	Male	IDU	White	B	7	S50641	0.615836	0.686217	0.307918	0.780059	0.662757	0.932551	0.524927	0.627566	0.680352	0.170088	0.170088
11	18752	428	0.0131823	5073	Female	Hetero	White	B	7	S50643	0.961877	0.739003	0.926686	0.475073	0.498534	0.565982	0.293255	0.41349	0.557185	0.662757	0.721408
11	10863	687	-0.00394074	2346	Male	IDU	White	B	7	S50653	0.592375	0.868035	0.671554	0.882698	0.659824	0.659824	0.478006	0.463343	0.498534	0.741935	0.806452
11	63000	377	n.a.	3701	Male	MSM	White	B	7	S50704	0.554252	0.727273	0.967742	0.445748	0.656891	0.73607	0.631965	0.583578	0.674487	0.398827	0.442815
11	5913	666	-0.000759893	2541	Male	MSM	White	B	7	S50710	0.589443	0.259531	0.900293	0.83871	0.991202	0.673021	0.26393	0.234604	0.11437	0.489736	0.756598
11	11122	329	n.a.	3122	Female	Hetero	White	B	7	S50717	0.906158	0.71261	0.601173	0.929619	0.772727	0.780059	0.917889	0.747801	0.706745	0.692082	0.8739
11	4920	451	-0.00871919	4629	Male	IDU	White	B	7	S50746	0.85044	0.812317	0.853372	0.618768	0.929619	0.665689	0.973607	0.739003	0.818182	0.703812	0.59824
11	174000	295	n.a.	2111	Male	MSM	White	B	7	S50827	0.777126	0.454545	0.58651	0.394428	0.332845	0.42522	0.31085	0.442815	0.571848	0.627566	0.513196
12	n.a.	662	-0.0154309	3012	Female	Hetero	White	B	7	S50917	0.865103	0.888563	0.278592	0.120235	0.571848	0.234604	0.879765	0.853372	0.906158	0.859238	0.879765
12	53300	287	n.a.	5062	Female	IDU	White	B	7	S50918	0.72434	0.83871	0.554252	0.211144	0.307918	0.293255	0.686217	0.843109	0.840176	0.519062	0.774194
12	39000	235	n.a.	3520	Female	Hetero	White	B	7	S50926	0.381232	0.246334	0.782991	0.375367	0.366569	0.56305	0.228739	0.592375	0.439883	0.653959	0.375367
12	23098	455	-0.00813925	2861	Male	Hetero	White	B	7	S50947	0.812317	0.831378	0.557185	0.272727	0.26393	0.307918	0.489736	0.546921	0.627566	0.225806	0.519062
12	47000	384	n.a.	2524	Male	MSM	White	B	7	S51006	0.583578	0.545455	0.832845	0.891496	0.844575	0.765396	0.387097	0.378299	0.302053	0.648094	0.686217
2	63600	702	0.0235732	1952	Male	MSM	White	B	7	S5109-G5	0.6875	0.755952	0.604167	0.592262	0.681548	0.58631	0.88244	0.85119	0.910714	0.970238	0.955357
12	778	290	n.a.	2524	Male	IDU	White	B	7	S51108	0.318452	0.293155	0.33631	0.52381	0.452381	0.556548	0.28869	0.529762	0.291667	0.514881	0.482143
12	n.a.	549	-0.00530338	2654	Male	Hetero	White	B	7	S51139	0.815476	0.395833	0.943452	0.369048	0.28869	0.407738	0.315476	0.425595	0.625	0.892857	0.511905
12	28171	401	-0.00807264	3165	Female	Hetero	White	B	7	S51141	0.803571	0.717262	0.815476	0.511905	0.46131	0.616071	0.654762	0.389881	0.46131	0.1875	0.229167
12	85100	384	0.0139113	1885	Male	Other	Black	Non-B	7	S51230	0.71131	0.595238	0.449405	0.654762	0.348214	0.386905	0.407738	0.410714	0.425595	0.800595	0.604167
12	16100	1084	n.a.	2348	Male	IDU	White	B	7	S51241	0.985119	0.830357	0.842262	0.985119	0.983631	0.994048	0.833333	0.639881	0.467262	0.78869	0.755952
2	18000	363	-0.00407272	1881	Male	Hetero	Black	Non-B	7	S5131-G5	0.625	0.563988	0.127976	0.154762	0.1875	0.193452	0.925595	0.526786	0.866071	0.806548	0.791667
2	17100	653	-0.00268106	2333	Male	MSM	White	B	7	S5141-G5	0.169643	0.372024	0.223214	0.27381	0.458333	0.190476	0.172619	0.133929	0.202381	0.154762	0.175595
2	1300	807	-0.000683192	1893	Female	Hetero	Black	Non-B	7	S5142-G5	0.0297619	0.0297619	0.119048	0.0565476	0.0803571	0.0535714	0.0119048	0.00297619	0.0178571	0.00892857	0.0238095
13	2800	300	0.00987895	1871	Female	Hetero	Black	Non-B	7	S51527	0.439394	0.545455	0.536364	0.430303	0.593939	0.548485	0.59697	0.40303	0.569697	0.533333	0.69697
13	12396	240	-0.00472207	4664	Male	MSM	White	B	7	S51654	0.954545	0.60303	0.145455	0.460606	0.481818	0.315152	0.563636	0.266667	0.278788	0.193939	0.1
13	23756	1030	-0.00458668	3346	Male	MSM	White	B	7	S51658	0.0848485	0.0727273	0.29697	0.0909091	0.0666667	0.1	0.0848485	0.136364	0.0666667	0.278788	0.178788
13	7072	227	0.00336936	4776	Male	IDU	White	B	7	S51833	0.569697	0.475758	0.124242	0.812121	0.748485	0.533333	0.0939394	0.121212	0.357576	0.166667	0.19697
13	27	230	n.a.	4760	Male	IDU	White	n.a.	7	S51916	0.234848	0.678788	0.190909	0.833333	0.769697	0.813636	0.733333	0.542424	0.666667	0.609091	0.872727
13	2518	217	0.00465118	5072	Male	IDU	White	B	7	S51923	0.787879	0.642424	0.687879	0.684848	0.727273	0.481818	0.678788	0.281818	0.412121	0.175758	0.118182
13	2654	557	0.00156093	2097	Male	IDU	White	B	7	S51930	0.427273	0.590909	0.60303	0.512121	0.569697	0.527273	0.2	0.20303	0.327273	0.1	0.0787879
13	24066	393	-0.0062015	3338	Male	IDU	White	B	7	S51936	0.0151515	0.0151515	0.0151515	0.0333333	0.0545455	0.0454545	0.0363636	0.0606061	0.030303	0.124242	0.0666667
13	136660	206	0.00305698	4974	Male	IDU	White	B	7	S51946	0.0878788	0.0454545	0.206061	0.0363636	0.0393939	0.0515152	0.109091	0.160606	0.10303	0.342424	0.315152
13	3407	506	-0.0190771	3086	Male	MSM	White	B	7	S52003	0.733333	0.606061	0.624242	0.581818	0.601515	0.484848	0.587879	0.436364	0.854545	0.651515	0.706061
14	593	263	-0.0172595	2583	Male	MSM	White	B	7	S52103	0.0838323	0.0898204	0.413174	0.0479042	0.101796	0.107784	0.0538922	0.0598802	0.101796	0.0419162	0.0359281
14	1393623	231	-0.00871086	2167	Male	Hetero	White	Non-B	7	S52119	0.700599	0.652695	0.778443	0.877246	0.952096	0.790419	0.832335	0.568862	0.742515	0.886228	0.88024
14	5989	566	n.a.	5413	Female	IDU	White	B	7	S52224	0.467066	0.437126	0.91018	0.988024	0.994012	0.988024	0.275449	0.251497	0.329341	0.449102	0.491018
14	4984	441	-0.00831822	2739	Male	Hetero	White	B	7	S52251	0.856287	0.676647	0.383234	0.185629	0.0479042	0.161677	0.838323	0.946108	0.91018	0.952096	0.91018
14	3080	667	-0.00929067	2305	Female	Hetero	Black	B	7	S52338	0.70317	0.616715	0.870317	0.579251	0.610951	0.731988	0.498559	0.461095	0.677233	0.423631	0.221902
2	30000	500	0.00163116	2368	Male	IDU	White	Non-B	7	S5250-G5	0.92219	0.553314	0.138329	0.210375	0.285303	0.455331	0.680115	0.651297	0.867435	0.916427	0.804035
15	2336	417	0.0145104	1939	Female	Hetero	Black	Non-B	7	S52559	0.778098	0.760807	0.711816	0.714697	0.605187	0.700288	0.737752	0.757925	0.89049	0.766571	0.821326
15	33749	253	n.a.	3090	Female	Hetero	White	B	7	S52719	0.717579	0.876081	0.982709	0.881844	0.904899	0.861671	0.927954	0.974063	0.804035	0.904899	0.9683
15	6530	609	0.00310685	3342	Female	Other	White	Non-B	7	S52729	0.59366	0.587896	0.263689	0.121037	0.386167	0.0720461	0.763689	0.755043	0.665706	0.56196	0.440922
15	421	328	0.00938955	1996	Male	MSM	White	B	7	S52731	0.772334	0.965418	0.959654	0.864553	0.89049	0.878963	0.956772	0.665706	0.514409	0.293948	0.0691643
15	8060	422	0.00941944	2045	Male	MSM	White	B	7	S52747	0.942363	0.815562	0.536023	0.492795	0.576369	0.665706	0.449568	0.9683	0.902017	0.847262	0.645533
15	6430	289	n.a.	2217	Female	Hetero	Other	B	7	S52755	0.657061	0.841499	0.746398	0.92219	0.801153	0.821326	0.873199	0.867435	0.881844	0.965418	0.962536
1	214000	724	n.a.	657	Male	MSM	White	B	6	S10130	0.247191	0.410112	0.691011	0.775281	0.623596	0.926966	0.595506	0.662921	0.61236	0.837079	0.735955
1	4220	271	0.0105038	669	Female	Hetero	Black	Non-B	6	S10156	0.393258	0.157303	0.488764	0	0.0224719	0.0168539	0.0393258	0.0842697	0.101124	0.0617978	0.162921
1	n.a.	421	-0.00232592	727	Male	MSM	White	B	6	S10315	0.353933	0.342697	0.634831	0.601124	0.55618	0.932584	0.623596	0.685393	0.679775	0.797753	0.674157
3	14000	275	n.a.	634	Male	Hetero	Black	Non-B	6	S10407	0.652893	0.876033	0.826446	1	1	1	0.991736	0.842975	0.975207	0.727273	0.950413
5	24308	299	-0.00289321	424	Female	Hetero	White	Non-B	6	S11004	0.706215	0.553672	0.909605	0.508475	0.451977	0.751412	0.355932	0.39548	0.491525	0.700565	0.440678
5	120000	420	-0.00393629	479	Male	MSM	White	B	6	S11327	0.653409	0.659091	0.640625	0.872159	0.815341	0.917614	0.366477	0.40625	0.423295	0.622159	0.349432
5	99900	249	-0.00571974	866	Male	Hetero	White	Non-B	6	S11329	0.667614	0.676136	0.809659	0.801136	0.764205	0.747159	0.761364	0.585227	0.619318	0.661932	0.809659
5	318631	247	-0.00364628	779	Female	IDU	White	B	6	S11414	0.596591	0.696023	0.551136	0.482955	0.72017	0.585227	0.701705	0.741477	0.62358	0.505682	0.454545
5	1939	1067	0.00197736	677	Male	MSM	White	B	6	S11437	0.725852	0.651989	0.914773	0.994318	0.710227	0.943182	0.713068	0.377841	0.389205	0.446023	0.747159
15	7770	325	0.00447084	2216	Male	MSM	White	B	6	S1538	0.785511	0.985795	0.258523	0.326705	0.559659	0.6875	0.988636	1	1	1	0.971591
5	3488	320	-0.00907441	1436	Female	Hetero	White	Non-B	6	S30101	0.785511	0.75	0.818182	0.730114	0.644886	0.897727	0.883523	0.892045	0.960227	0.823864	0.75
5	766	513	0.00103548	1633	Male	MSM	White	B	6	S30107	0.110795	0.176136	0.0909091	0.691761	0.633523	0.704545	0.451705	0.323864	0.56392	0.613636	0.372159
5	21900	448	n.a.	1448	Male	Hetero	White	B	6	S30112	0.795455	0.664773	0.784091	0.227273	0.292614	0.292614	0.480114	0.460227	0.397727	0.664773	0.622159
5	174000	331	-0.00641984	1278	Female	Hetero	White	Non-B	6	S30118	0.497159	0.548295	0.823864	0.940341	0.940341	0.971591	0.517045	0.471591	0.444602	0.346591	0.193182
5	6655	508	0.00395389	1516	Female	Hetero	Other	B	6	S30148	0.377841	0.267045	0.65625	0.545455	0.369318	0.366477	0.3125	0.375	0.264205	0.380682	0.65625
6	3752	228	0.0167922	1701	Male	MSM	White	B	6	S30214	0.923295	0.801136	0.795455	0.130682	0.286932	0.40625	0.303977	0.494318	0.357955	0.417614	0.377841
6	864000	213	n.a.	1095	Male	MSM	White	B	6	S30238	0.792614	0.806818	0.965909	0.74858	0.880682	0.988636	0.940341	0.980114	0.96875	0.528409	0.221591
6	167000	355	n.a.	1437	Female	Hetero	White	B	6	S30314	0.232092	0.501433	0.108883	0.753582	0.702006	0.681948	0.653295	0.82808	0.613181	0.489971	0.756447
6	2910	266	-0.0022042	1367	Male	Hetero	White	B	6	S30329	0.687679	0.925501	0.756447	0.366762	0.911175	0.604585	0.836676	0.87106	0.825215	0.206304	0.968481
6	35500	356	0.00140688	1137	Male	MSM	White	B	6	S30403	0.326648	0.830946	0.899713	0.991404	1	0.985673	0.988539	0.744986	0.899713	0.541547	1
6	426	750	n.a.	1347	Female	Hetero	Black	Non-B	6	S30409	0.593123	0.673352	0.464183	0.765043	0.52149	0.581662	0.82808	0.661891	0.69341	0.876791	0.696275
6	429	410	n.a.	1100	Female	IDU	White	B	6	S30418	0.710602	0.879656	0.487106	0.464183	0.489971	0.369628	0.535817	0.845272	0.491404	0.765043	0.7851
6	57610	230	0.00303939	1466	Male	MSM	White	B	6	S30425	0.487106	0.962751	0.412607	0.982808	0.819484	0.905444	0.87106	0.641834	0.722063	0.670487	0.641834
6	93325	220	n.a.	1746	Male	IDU	White	B	6	S30444	0.540115	0.636103	0.730659	0.504298	0.538682	0.744986	0.833811	0.793696	0.815186	0.47851	0.461318
6	2226	390	n.a.	1405	Male	IDU	White	B	6	S30457	0.624642	0.472779	0.879656	0.859599	0.773639	0.593123	0.289398	0.295129	0.286533	0.200573	0.174785
6	17500	680	-0.000387676	1421	Female	Hetero	White	Non-B	6	S30525	0.756447	0.530086	0.916905	0.819484	0.644699	0.660458	0.527221	0.77937	0.713467	0.819484	0.624642
6	64500	259	-0.000684808	1708	Male	Other	White	B	6	S30560	0.444126	0.429799	0.713467	0.255014	0.318052	0.512894	0.449857	0.378223	0.541547	0.524355	0.418338
6	43350	413	0.0106315	1356	Male	IDU	White	B	6	S30604	0.988539	0.985673	0.991404	0.979943	0.959885	0.962751	0.948424	0.936963	0.988539	0.974212	0.988539
6	160	289	n.a.	1511	Female	Hetero	Black	Non-B	6	S30727	0.0716332	0.0888252	0.131805	0.355301	0.186246	0.234957	0.352436	0.117479	0.117479	0.338109	0.197708
7	27000	200	n.a.	1602	Female	Hetero	Black	Non-B	6	S30834	0.507163	0.690544	0.873926	0.879656	0.846705	0.912607	0.613181	0.684814	0.706304	0.332378	0.667622
7	825	643	n.a.	1403	Male	Hetero	White	B	6	S30904	0.808023	0.727794	0.902579	0.148997	0.286533	0.151862	0.633238	0.544413	0.538682	0.289398	0.74212
7	92500	208	-0.0051537	1317	Male	MSM	White	B	6	S30908	0.11437	0.0821114	0.319648	0.56305	0.181818	0.14956	0.0439883	0.0205279	0.0351906	0.111437	0.181818
7	55000	290	n.a.	1315	Female	Hetero	White	B	6	S30918	0.991202	0.994135	0.967742	0.876833	0.686217	0.97654	0.973607	1	0.997067	0.994135	0.914956
7	1340	1138	n.a.	1425	Female	Hetero	White	B	6	S30958	0.322581	0.645161	0.348974	0.272727	0.158358	0.0674487	0.800587	0.225806	0.26393	0.480938	0.472141
7	466	370	-0.0166115	1697	Female	Hetero	Other	Non-B	6	S31001	0.193548	0.0762463	0.27566	0.123167	0.058651	0.105572	0.0410557	0.11437	0.0703812	0.434018	0.290323
7	45300	280	-0.00401238	1509	Male	MSM	White	B	6	S31002	0.856305	0.674487	0.526393	0.809384	0.835777	0.571848	0.768328	0.472141	0.527859	0.677419	0.762463
7	54629	277	-0.00356251	1185	Male	MSM	White	B	6	S31010	0.621701	0.240469	0.607038	0.768328	0.507331	0.607038	0.219941	0.325513	0.304985	0.249267	0.475073
7	145000	263	-0.0051537	1506	Female	Other	White	Non-B	6	S31017	0.129032	0.129032	0.560117	0.252199	0.293255	0.208211	0.129032	0.085044	0.134897	0.0439883	0.0557185
7	16100	659	n.a.	1481	Female	Hetero	Black	Non-B	6	S31026	0.378299	0.332845	0.868035	0.815249	0.554252	0.706745	0.346041	0.504399	0.217009	0.580645	0.516129
7	9120	534	n.a.	1537	Female	Hetero	Black	Non-B	6	S31107	0.0175953	0.0234604	0.0527859	0.146628	0.0938416	0.167155	0.0527859	0.129032	0.175953	0.0527859	0.0410557
7	156000	331	0.00645339	1492	Male	Hetero	Black	Non-B	6	S31122	0.782991	0.906158	0.914956	0.72434	0.123167	0.683284	0.765396	0.967742	0.97654	0.997067	0.782991
7	24100	330	0.000295401	1095	Male	Hetero	White	B	6	S31135	0.41349	0.692082	0.486804	0.953079	0.912023	0.680352	0.750733	0.293255	0.0762463	0.173021	0.72434
7	28300	542	-7.01299e-05	1621	Male	Hetero	Other	Non-B	6	S31158	0.56305	0.803519	0.479472	0.800587	0.683284	0.412023	0.979472	0.923754	0.938416	0.98827	0.985337
7	2390	549	0.00711154	1260	Male	IDU	White	B	6	S31213	0.709677	0.583578	0.83871	0.656891	0.59824	0.190616	0.307918	0.152493	0.307918	0.59824	0.395894
7	51100	220	0.00250297	1096	Female	Hetero	Black	Non-B	6	S31234	0.571848	0.718475	0.592375	0.589443	0.714076	0.469208	0.832845	0.800587	0.478006	0.369501	0.495601
7	335	375	0.0118874	1302	Female	Hetero	Black	Non-B	6	S31242	0.109971	0.205279	0.170088	0.190616	0.143695	0.284457	0.26393	0.331378	0.208211	0.0498534	0.0293255
7	2860	393	n.a.	1533	Female	IDU	White	B	6	S31352	0.982405	0.985337	0.964809	0.909091	0.964809	1	0.970674	0.979472	0.944282	0.360704	0.469208
8	10700	556	n.a.	1389	Male	MSM	White	B	6	S31406	0.184751	0.190616	0.313783	0.645161	0.697947	0.510264	0.278592	0.222874	0.253666	0.184751	0.40176
8	7530	265	0.00847194	1563	Male	MSM	White	B	6	S31424	0.178886	0.228739	0.269795	0.765396	0.680352	0.639296	0.40176	0.40176	0.42522	0.41349	0.307918
8	8540	767	-0.00315904	1514	Male	MSM	White	B	6	S31456	0.730205	0.8739	0.796188	0.98827	1	0.994135	0.953079	0.825513	0.882698	0.826979	1
8	5570	284	0.03312	1720	Male	MSM	White	B	6	S31457	0.400293	0.392962	0.58651	0.395894	0.243402	0.341642	0.442815	0.313783	0.343109	0.457478	0.454545
8	38500	291	0.00379176	1665	Male	MSM	White	B	6	S31504	0.529745	0.475921	0.580737	0.759207	0.917847	0.855524	0.555241	0.78187	0.730878	0.475921	0.427762
8	17000	410	0.00189159	1658	Male	Hetero	White	B	6	S31517	0.127479	0.348442	0.308782	0.674221	0.390935	0.390935	0.0793201	0.393768	0.750708	0.271955	0.189802
8	24000	360	-0.00285078	1691	Male	MSM	White	B	6	S31518	0.356941	0.674221	0.339943	0.68272	0.626062	0.672805	0.390935	0.521246	0.529745	0.25779	0.283286
8	54488	210	0.000974003	1355	Male	MSM	White	B	6	S31535	0.878187	0.788952	0.495751	0.453258	0.736544	0.422096	0.444759	0.538244	0.633144	0.0906516	0.254958
8	5043	350	0.0130085	1410	Male	IDU	White	B	6	S31539	0.181303	0.328612	0.104816	0.0906516	0.101983	0.0934844	0.294618	0.124646	0.260623	0.215297	0.390935
8	28081	478	0.024314	1291	Male	MSM	White	B	6	S31603	0.623229	0.563739	0.474504	0.957507	0.759207	0.726629	0.864023	0.750708	0.725212	0.875354	0.983003
8	1389	242	0.0107044	1410	Male	MSM	Other	B	6	S31616	0.249292	0.189802	0.0269122	0.186969	0.0878187	0.0283286	0.484419	0.490085	0.575071	0.725212	0.478754
8	3237	561	0.009263	1501	Female	Hetero	White	B	6	S31725	0.773371	0.793201	1	0.974504	0.985836	0.620397	0.991501	0.507082	0.396601	0.419263	0.518414
8	17624	586	-0.0051537	1434	Female	Hetero	White	B	6	S31732	0.668555	0.807365	0.827195	0.849858	0.796034	0.745042	0.699717	0.694051	0.645892	0.430595	0.645892
8	6751	327	0.00132433	1547	Female	Hetero	Black	Non-B	6	S31828	0.0878187	0.141643	0.0963173	0.492918	0.311615	0.246459	0.439093	0.249292	0.339943	0.538244	0.560907
8	32704	222	-0.00413704	1353	Female	Hetero	White	B	6	S31839	0.226629	0.101983	0.470255	0.288952	0.570822	0.13881	0.144476	0.0424929	0.0708215	0.167139	0.130312
8	46682	200	0.0191933	1457	Female	Hetero	Black	Non-B	6	S31920	0.481586	0.407932	0.572238	0.719547	0.427762	0.359773	0.560907	0.405099	0.327195	0.668555	0.600567
8	44568	371	-0.00518719	1145	Male	MSM	White	B	6	S31923	0.575071	0.291785	0.776204	0.33711	0.305949	0.351275	0.13881	0.206799	0.327195	0.23796	0.31728
8	290167	214	0.00103803	1098	Male	Hetero	White	B	6	S31933	0.203966	0.13881	0.107649	0.558074	0.359773	0.1983	0.424929	0.155807	0.186969	0.504249	0.779037
8	546	571	-0.00436005	1525	Female	Hetero	Other	Non-B	6	S31946	0.705382	0.325779	0.878187	0.773371	0.745042	0.708215	0.342776	0.288952	0.172805	0.410765	0.461756
8	112914	414	0.0023809	1351	Female	Hetero	Black	Non-B	6	S31950	0.572238	0.606232	0.917847	0.90085	0.643059	0.917847	0.623229	0.560907	0.348442	0.68272	0.739377
8	8290	651	0.000806417	1382	Female	Hetero	Black	Non-B	6	S31951	0.410765	0.645892	0.0594901	0.116147	0.0934844	0.314448	0.934844	0.944759	0.895184	0.719547	0.991501
8	16787	264	-0.00557423	1669	Male	Hetero	White	B	6	S31954	0.495751	0.175637	0.209632	0.206799	0.175637	0.164306	0.240793	0.23796	0.263456	0.728045	0.475921
8	33124	660	-0.00399277	1276	Male	Hetero	White	B	6	S31960	0.909348	0.524079	0.441926	0.708215	0.498584	0.640227	0.535411	0.495751	0.235127	0.609065	0.88102
9	2450	349	0.00612315	1511	Male	MSM	White	B	6	S32012	0.521246	0.487252	0.597734	0.76204	0.8017	0.705382	0.600567	0.498584	0.252125	0.606232	0.685552
9	1995	740	n.a.	1452	Female	Hetero	Other	Non-B	6	S32018	0.246459	0.308782	0.322946	0.566572	0.556657	0.304533	0.447592	0.458924	0.509915	0.509915	0.847025
9	5300	435	-0.0139498	1549	Male	Hetero	White	B	6	S32039	0.385269	0.456091	0.555241	0.903683	0.872521	0.903683	0.773371	0.770538	0.943343	0.827195	0.76204
9	22750	362	0.00378904	1336	Male	Hetero	White	B	6	S32052	0.745042	0.815864	0.628895	0.229462	0.303116	0.779037	0.886686	0.878187	0.92068	0.747875	0.705382
9	59648	260	-0.00548754	1246	Female	Hetero	White	Non-B	6	S32203	0.28	0.314286	0.251429	0.642857	0.657143	0.644286	0.594286	0.6	0.631429	0.497143	0.48
9	42004	506	-0.00541542	1484	Female	IDU	White	Non-B	6	S32211	0.342857	0.622857	0.302857	0.754286	0.717143	0.634286	0.625714	0.668571	0.62	0.754286	0.548571
9	180000	490	-0.00115475	1559	Male	MSM	White	Non-B	6	S32254	0.791429	0.825714	0.751429	0.645714	0.817143	0.891429	0.488571	0.811429	0.814286	0.44	0.222857
9	14000	301	0.00517082	1151	Male	MSM	Other	Non-B	6	S32316	0.32	0.668571	0.448571	0.748571	0.788571	0.871429	0.674286	0.745714	0.777143	0.2	0.137143
9	7600	263	0.0108868	1444	Male	MSM	White	Non-B	6	S32332	0.325714	0.82	0.64	0.9	0.885714	0.894286	0.317143	0.74	0.7	0.38	0.285714
9	143	305	-0.00567009	1179	Female	Hetero	Black	Non-B	6	S32335	0.682857	0.66	0.814286	0.822857	0.88	0.907143	0.714286	0.597143	0.322857	0.642857	0.554286
9	30000	386	-0.00169015	1433	Male	MSM	White	B	6	S32336	0.551429	0.62	0.822857	0.257143	0.622857	0.457143	0.725714	0.457143	0.565714	0.14	0.0857143
9	3808	704	-0.00401791	1196	Male	MSM	White	B	6	S32347	0.528571	0.594286	0.185714	0.705714	0.811429	0.822857	0.685714	0.754286	0.668571	0.887143	0.677143
9	670	367	-0.00139157	1498	Female	Hetero	White	B	6	S32407	0.0628571	0.177143	0.0857143	0.191429	0.325714	0.32	0.302857	0.305714	0.365714	0.205714	0.1
9	21520	264	-0.000865729	1436	Male	MSM	White	B	6	S32410	0.871429	0.791429	0.785714	0.568571	0.497143	0.528571	0.702857	0.728571	0.437143	0.582857	0.681429
9	8400	604	-0.000804123	1237	Male	MSM	White	B	6	S32421	0.34	0.511429	0.242857	0.92	0.485714	0.537143	0.757143	0.471429	0.414286	0.474286	0.72
9	1919	801	0.00289471	1555	Male	MSM	White	B	6	S32422	0.38	0.634286	0.888571	0.691429	0.68	0.811429	0.328571	0.274286	0.325714	0.291429	0.151429
9	6717	376	0.00228184	1437	Male	IDU	White	B	6	S32431	0.194286	0.328571	0.417143	0.664286	0.697143	0.75	0.345714	0.342857	0.44	0.32	0.328571
9	24951	570	-0.00081865	1753	Female	IDU	White	B	6	S32434	0.148571	0.114286	0.0628571	0.105714	0.102857	0.471429	0.0885714	0.0457143	0.0285714	0.0857143	0.242857
9	64481	350	0.0139006	1219	Male	Hetero	White	B	6	S32435	0.348571	0.208571	0.0714286	0.122857	0.0342857	0.0285714	0.145714	0.108571	0.1	0.208571	0.14
9	6883	290	0.00355301	1813	Female	Hetero	White	B	6	S32440	0.368571	0.168571	0.837143	0.805714	0.854286	0.794286	0.251429	0.334286	0.4	0.788571	0.79
9	65999	294	n.a.	1478	Male	MSM	White	B	6	S32443	0.517143	0.545714	0.874286	0.517143	0.454286	0.425714	0.462857	0.851429	0.557143	0.717143	0.611429
9	43075	676	-0.00785924	1281	Male	MSM	White	B	6	S32526	0.24	0.277143	0.611429	0.271429	0.308571	0.348571	0.421429	0.602857	0.482857	0.182857	0.245714
9	78333	433	-0.00159082	1281	Male	Hetero	Black	Non-B	6	S32528	0.614286	0.542857	0.974286	0.291429	0.408571	0.337143	0.528571	0.7	0.754286	0.634286	0.525714
10	7970	283	0.0160209	1381	Male	MSM	White	B	6	S32622	0.411429	0.237143	0.605714	0.134286	0.128571	0.134286	0.205714	0.174286	0.24	0.402857	0.451429
10	47200	306	0.00163116	1115	Male	MSM	White	B	6	S32632	0.637143	0.971429	0.385714	0.96	0.98	0.988571	0.968571	0.877143	0.98	0.265714	0.32
10	6290	379	0.00549278	1326	Male	MSM	Other	B	6	S32657	0.382857	0.411429	0.428571	0.237143	0.285714	0.171429	0.234286	0.185714	0.125714	0.0742857	0.248571
10	50700	225	-0.00294977	1410	Male	MSM	White	B	6	S32702	0.771429	0.245714	0.0457143	0.245714	0.197143	0.234286	0.242857	0.245714	0.288571	0.134286	0.0371429
10	16000	305	0.00151722	1260	Male	MSM	Other	B	6	S32705	0.763533	0.851852	0.846154	0.683761	0.733618	0.732194	0.806268	0.626781	0.774929	0.595442	0.712251
10	145000	302	0.0359245	1670	Male	IDU	White	B	6	S32711	0.282051	0.333333	0.396011	0.441595	0.381766	0.396011	0.353276	0.410256	0.452991	0.692308	0.660969
10	22469	321	-0.00518719	1112	Male	MSM	Other	Non-B	6	S32853	0.814815	0.965812	0.652422	0.131054	0.156695	0.131054	0.783476	0.968661	0.982906	0.911681	0.905983
10	53312	336	0.00651761	1235	Male	Hetero	Black	Non-B	6	S32854	0.002849	0.002849	0.002849	0.00854701	0.011396	0.002849	0.037037	0.00569801	0.0740741	0.014245	0.014245
10	77310	317	n.a.	1300	Male	MSM	White	B	6	S32908	0.381766	0.0769231	0.450142	0.0769231	0.0968661	0.042735	0.042735	0.037037	0.0854701	0.0740741	0.0598291
10	2207	301	n.a.	1340	Male	IDU	White	B	6	S32911	0.276353	0.42735	0.509972	0.179487	0.282051	0.250712	0.188034	0.321937	0.438746	0.660969	0.139601
10	159747	389	-0.00405575	3670	Male	IDU	White	B	6	S50107	0.14245	0.0883191	0.128205	0.119658	0.0826211	0.213675	0.048433	0.0740741	0.0598291	0.17094	0.037037
10	32400	308	0.0119649	5256	Male	IDU	White	B	6	S50143	0.720798	0.854701	0.586895	0.176638	0.105413	0.0883191	0.874644	0.666667	0.757835	0.695157	0.923077
10	142000	864	-0.0147441	3481	Female	Hetero	White	Non-B	6	S50144	0.732194	0.60114	0.797721	0.894587	0.803419	0.874644	0.831909	0.746439	0.85755	0.780627	0.843305
10	30500	431	n.a.	3947	Male	MSM	White	B	6	S50233	0.555556	0.415954	0.45584	0.549858	0.464387	0.797721	0.435897	0.447293	0.692308	0.193732	0.367521
11	12000	224	n.a.	2653	Male	IDU	White	B	6	S50308	0.698006	0.759259	0.974359	0.897436	0.896011	0.894587	0.698006	0.595442	0.789174	0.678063	0.917379
11	53300	860	0.00228377	2524	Male	MSM	White	B	6	S50331	0.339031	0.179487	0.883191	0.700855	0.655271	0.746439	0.0712251	0.119658	0.0997151	0.769231	0.182336
11	407380	290	-0.0195453	4481	Female	Hetero	White	B	6	S50360	0.606838	0.860399	0.410256	0.615385	0.598291	0.25641	0.883191	0.840456	0.793447	0.997151	0.811966
11	4466	280	-0.0106248	2029	Male	Hetero	White	B	6	S50407	0.709677	0.900293	0.923754	0.609971	0.753666	0.491202	0.527859	0.328446	0.596774	0.434018	0.601173
11	621	300	-0.00259237	2568	Male	IDU	White	B	6	S50456	0.0351906	0.105572	0.0205279	0.158358	0.246334	0.196481	0.129032	0.190616	0.143695	0.0498534	0.0146628
11	8542	417	-0.0058795	4463	Female	IDU	White	B	6	S50523	0.671554	0.398827	0.973607	0.686217	0.627566	0.521994	0.609971	0.504399	0.404692	0.495601	0.648094
11	141500	282	n.a.	4162	Male	MSM	White	B	6	S50525	0.929619	0.533724	0.70088	0.390029	0.369501	0.469208	0.457478	0.434018	0.762463	0.815249	0.530792
11	1280	274	n.a.	3047	Male	IDU	White	B	6	S50535	0.231672	0.240469	0.240469	0.281525	0.328446	0.240469	0.548387	0.222874	0.331378	0.249267	0.439883
11	174500	202	0.021322	4462	Male	IDU	White	B	6	S50601	0.697947	0.956012	0.718475	0.108504	0.143695	0.105572	0.906158	0.938416	0.964809	0.856305	0.97654
11	5078	710	n.a.	1921	Male	MSM	White	B	6	S50609	0.240469	0.181818	0.994135	1	0.973607	0.997067	0.0322581	0.0762463	0.0381232	0.868035	0.13783
11	33945	235	n.a.	3425	Male	IDU	White	B	6	S50611	0.914956	0.841642	0.958944	0.979472	0.853372	0.982405	0.565982	0.769795	0.797654	0.328446	0.785924
11	5402	723	-0.0111108	3496	Male	IDU	White	B	6	S50620	0.662757	0.326979	0.652493	0.31085	0.193548	0.222874	0.225806	0.249267	0.29912	0.134897	0.398827
11	160000	658	-0.00586837	1914	Male	MSM	White	Non-B	6	S50658	0.11437	0.173021	0.865103	0.77566	0.804985	0.747801	0.504399	0.214076	0.206745	0.346041	0.372434
11	179499	406	n.a.	4346	Female	Hetero	White	B	6	S50718	0.703812	0.384164	0.59824	0.612903	0.765396	0.592375	0.410557	0.337243	0.664223	0.214076	0.331378
11	634	374	n.a.	3202	Male	IDU	White	B	6	S50720	0.580645	0.13783	0.202346	0.101173	0.16129	0.155425	0.0703812	0.28739	0.0351906	0.208211	0.906158
11	452	1124	n.a.	2569	Male	Hetero	White	B	6	S50750	0.560117	0.627566	0.228739	0.0762463	0.0410557	0.117302	0.978006	0.640762	0.780059	0.642229	0.903226
11	17236	536	-0.00318585	4350	Male	MSM	White	B	6	S50758	0.609971	0.40176	0.630499	0.642229	0.813783	0.609971	0.55132	0.671554	0.697947	0.539589	0.193548
11	138000	264	-0.0075707	3714	Female	Hetero	White	B	6	S50831	0.498534	0.354839	0.794721	0.416422	0.282991	0.384164	0.648094	0.542522	0.536657	0.302053	0.615836
11	173000	211	0.00997112	3208	Female	Hetero	White	B	6	S50853	0.384164	0.542522	0.442815	0.302053	0.291789	0.366569	0.439883	0.875367	0.615836	0.351906	0.181818
12	43600	382	n.a.	3455	Male	MSM	White	Non-B	6	S50914	0.718475	0.72434	0.234604	0.524927	0.79912	0.917889	0.826979	0.800587	0.844575	0.548387	0.222874
12	282	884	n.a.	1908	Male	Hetero	Black	B	6	S50915	0.313783	0.175953	0.545455	0.0557185	0.0879765	0.0058651	0.026393	0.0175953	0.0058651	0.0117302	0.164223
12	49500	466	n.a.	2775	Female	Hetero	Other	B	6	S50919	0.612903	0.68915	0.431085	0.146628	0.565982	0.27566	0.680352	0.72434	0.671554	0.14956	0.143695
12	5670	357	n.a.	3793	Male	Other	White	B	6	S50921	0.909091	0.677419	0.882698	0.325513	0.791789	0.730205	0.624633	0.617302	0.683284	0.240469	0.360704
12	46500	336	-0.00404445	2466	Male	MSM	White	B	6	S50936	0.457478	0.268328	0.164223	0.378299	0.460411	0.281525	0.281525	0.313783	0.222874	0.545455	0.483871
12	1400000	207	n.a.	2833	Male	MSM	White	B	6	S51002	0.55132	0.806452	0.583578	0.85044	0.876833	0.832845	0.780059	0.906158	0.659824	0.956012	0.856305
12	17187	280	-0.00470203	2393	Male	MSM	White	B	6	S51009	0.345238	0.190476	0.5625	0.279762	0.255952	0.321429	0.342262	0.752976	0.235119	0.458333	0.491071
2	132000	305	0.014898	1857	Male	MSM	White	B	6	S5101-G5	0.818452	0.647321	0.973214	0.556548	0.416667	0.446429	0.520833	0.675595	0.574405	0.833333	0.752976
12	4600	551	n.a.	2671	Female	Hetero	White	B	6	S51013	0.470238	0.761905	0.255952	0.386905	0.659226	0.142857	0.886905	0.151786	0.136905	0.508929	0.375
12	13889	506	0.00443363	4713	Male	IDU	White	B	6	S51025	0.860119	0.363095	0.982143	0.482143	0.431548	0.39881	0.327381	0.669643	0.47619	0.75	0.669643
2	36000	410	n.a.	1827	Male	MSM	White	B	6	S5103-G5	0.571429	0.47619	0.27381	0.232143	0.294643	0.380952	0.64881	0.9375	0.848214	0.395833	0.422619
12	42600	433	-0.0139177	7287	Male	Hetero	White	B	6	S51030	0.464286	0.297619	0.907738	0.529762	0.72619	0.696429	0.446429	0.571429	0.502976	0.645833	0.613095
12	n.a.	559	-0.00506926	3991	Female	IDU	Unknown	B	6	S51035	0.377976	0.177083	0.794643	0.425595	0.428571	0.383929	0.547619	0.386905	0.285714	0.407738	0.425595
12	n.a.	617	-0.0119127	2971	Male	IDU	White	B	6	S51054	0.284226	0.458333	0.333333	0.508929	0.64881	0.401786	0.565476	0.264881	0.610119	0.0744048	0.294643
12	62900	359	n.a.	2627	Female	Hetero	White	B	6	S51112	0.497024	0.669643	0.848214	0.553571	0.708333	0.491071	0.322917	0.5	0.589286	0.267857	0.459821
12	22209	600	0.00161253	2972	Male	IDU	White	B	6	S51210	0.321429	0.267857	0.252976	0.205357	0.327381	0.199405	0.139881	0.122024	0.133929	0.122024	0.122024
12	189000	227	-0.0167301	1982	Female	Hetero	White	B	6	S51246	0.934524	0.791667	0.264881	0.0386905	0.0922619	0.0654762	0.955357	0.880952	0.752976	0.883929	0.979167
12	12200	404	-0.00128345	1888	Female	Hetero	Black	Non-B	6	S51308	0.0535714	0.0654762	0.0565476	0.0446429	0.00892857	0.0238095	0.0625	0.0238095	0.0327381	0.0535714	0.14881
12	12900	244	0.0048328	5159	Female	IDU	White	B	6	S51360	0.5625	0.744048	0.875	0.830357	0.907738	0.785714	0.252976	0.279762	0.247024	0.232143	0.172619
12	42300	404	-0.00290419	4479	Female	IDU	White	B	6	S51413	0.830357	0.925595	0.889881	0.761905	0.577381	0.693452	0.791667	0.580357	0.535714	0.627976	0.824405
13	197000	278	-0.00230351	2488	Male	MSM	White	B	6	S51523	0.587879	0.536364	0.409091	0.3	0.439394	0.257576	0.509091	0.351515	0.40303	0.490909	0.281818
13	n.a.	470	-0.00261673	2535	Male	MSM	White	B	6	S51531	0.590909	0.345455	0.375758	0.354545	0.330303	0.160606	0.345455	0.363636	0.0333333	0.178788	0.560606
13	n.a.	370	-0.00552852	2733	Male	MSM	White	B	6	S51537	0.790909	0.636364	0.877273	0.657576	0.709091	0.672727	0.645455	0.218182	0.733333	0.409091	0.734848
2	56899	414	-0.00477489	2069	Male	MSM	White	B	6	S5159-G5	0.139394	0.269697	0.168182	0.2	0.0757576	0.378788	0.163636	0.251515	0.3	0.0848485	0.369697
13	10000	260	0.00564506	4623	Male	MSM	White	B	6	S51624	0.9	0.648485	0.812121	0.287879	0.272727	0.293939	0.309091	0.372727	0.421212	0.721212	0.460606
13	4542	214	-0.0010014	1999	Female	IDU	White	B	6	S51648	0.193939	0.218182	0.593939	0.278788	0.210606	0.415152	0.418182	0.6	0.50303	0.763636	0.660606
13	7340	210	-0.00247881	3847	Male	MSM	White	B	6	S51655	0.19697	0.621212	0.366667	0.818182	0.942424	0.806061	0.963636	0.936364	0.962121	0.557576	0.909091
13	35002	670	-0.00385457	4617	Male	IDU	White	B	6	S51703	0.7	0.463636	0.381818	0.633333	0.613636	0.572727	0.506061	0.790909	0.554545	0.621212	0.448485
13	6552	290	0.00752716	3804	Female	IDU	White	B	6	S51712	0.0242424	0.0242424	0.0242424	0.0666667	0.0454545	0.0272727	0.0484848	0.0181818	0.0121212	0.0181818	0.293939
13	21514	280	0.0066919	4157	Male	IDU	White	B	6	S51732	0.712121	0.987879	0.869697	0.966667	0.987879	0.886364	0.972727	0.612121	0.839394	0.857576	0.2
13	8326	767	0.0128211	3083	Male	IDU	White	B	6	S51758	0.436364	0.842424	0.348485	0.909091	0.981818	0.987879	0.721212	0.390909	0.806061	0.309091	0.0818182
13	5796	215	0.0181868	3429	Female	IDU	White	B	6	S51835	0.906061	0.793939	0.633333	0.877273	0.7	0.642424	0.748485	0.972727	0.769697	0.645455	0.969697
13	144911	234	n.a.	1966	Female	Hetero	White	B	6	S51841	0.306061	0.354545	0.857576	0.593939	0.572727	0.724242	0.487879	0.466667	0.727273	0.245455	0.0727273
13	1400	1124	0.0117427	2428	Male	MSM	White	B	6	S51917	0.616667	0.333333	0.351515	0.40303	0.263636	0.342424	0.454545	0.824242	0.263636	0.806061	0.675758
13	48000	240	0.00183585	4301	Male	MSM	White	B	6	S52013	0.00909091	0.0121212	0.00909091	0.030303	0.0333333	0.0363636	0.0333333	0.030303	0.0484848	0.0363636	0.0454545
13	10400	590	-0.00697089	3614	Male	MSM	White	B	6	S52031	0.124242	0.166667	0.109091	0.109091	0.190909	0.248485	0.193939	0.587879	0.339394	0.187879	0.0545455
14	13431	334	-0.0254593	5562	Female	IDU	White	B	6	S52143	0.652695	0.844311	0.407186	0.502994	0.718563	0.413174	0.850299	0.808383	0.856287	0.964072	0.868263
2	46800	275	-0.00497663	1995	Male	MSM	White	B	6	S5219-G5	0.107784	0.197605	0.0898204	0.179641	0.155689	0.233533	0.191617	0.293413	0.431138	0.437126	0.796407
14	11541	309	n.a.	4668	Male	IDU	White	B	6	S52201	0.335329	0.622754	0.928144	0.790419	0.652695	0.88024	0.54491	0.730539	0.88024	1	0.772455
14	76500	217	n.a.	6132	Female	IDU	White	B	6	S52226	0.51497	0.568862	0.365269	0.311377	0.167665	0.0718563	0.886228	0.670659	0.814371	0.958084	0.94012
2	3100	502	-0.000699929	1855	Female	Hetero	White	B	6	S5224-G5	0.826347	0.934132	0.802395	0.760479	0.796407	0.640719	0.718563	0.634731	0.550898	0.664671	0.790419
14	22690	258	-0.0104268	5448	Male	Hetero	White	B	6	S52248	0.952096	0.823353	0.946108	0.820359	0.838323	0.892216	0.664671	0.934132	0.802395	0.748503	0.850299
14	3320	554	n.a.	2006	Female	Hetero	Black	Non-B	6	S52260	0.203593	0.0658683	0.155689	0.245509	0.203593	0.257485	0.0658683	0.0958084	0.0538922	0.131737	0.0778443
14	5071	363	n.a.	3219	Female	Hetero	White	B	6	S52358	0.397695	0.25072	0.18732	0.0979827	0.0806916	0.0806916	0.224784	0.158501	0.164265	0.146974	0.115274
15	112212	260	-0.009182	2565	Male	MSM	White	B	6	S52402	0.253602	0.487032	0.106628	0.138329	0.348703	0.293948	0.582133	0.89049	0.850144	0.778098	0.809798
15	59800	260	0.0024174	2332	Male	MSM	Other	B	6	S52403	0.145533	0.158501	0.804035	0.805476	0.648415	0.804035	0.164265	0.299712	0.118156	0.152738	0.92219
15	4260	512	-0.00496823	1980	Male	IDU	White	B	6	S52405	0.337176	0.425072	0.112392	0.363112	0.268012	0.351585	0.716138	0.760807	0.870317	0.881844	0.84438
15	25900	226	0.00716473	2528	Male	IDU	White	B	6	S52407	0.227666	0.207493	0.550432	0.132565	0.0979827	0.193084	0.213256	0.559078	0.276657	0.913545	0.518732
15	221000	244	-0.007516	3542	Male	MSM	White	B	6	S52409	0.904899	0.0403458	0.0461095	0.0259366	0.0144092	0.00288184	0.00288184	0.0144092	0.00576369	0.0144092	0.00288184
15	77000	295	n.a.	2095	Male	MSM	White	B	6	S52415	0.619597	0.514409	0.642651	0.524496	0.51585	0.524496	0.662824	0.43804	0.685879	0.178674	0.317003
15	29000	467	n.a.	2171	Male	MSM	White	B	6	S52454	0.429395	0.270893	0.144092	0.112392	0.220461	0.144092	0.645533	0.118156	0.533141	0.0662824	0.233429
15	26928	533	-0.00547569	3031	Male	MSM	White	B	6	S52458	0.158501	0.121037	0.259366	0.0288184	0.0259366	0.0778098	0.386167	0.351585	0.495677	0.282421	0.420749
15	15366	642	-0.00581014	2202	Male	IDU	White	B	6	S52518	0.631124	0.518732	0.783862	0.541787	0.445245	0.414986	0.521614	0.605187	0.34438	0.409222	0.582133
15	50577	200	0.000239611	3518	Male	IDU	White	B	6	S52523	0.590778	0.665706	0.775216	0.262248	0.324207	0.556196	0.317003	0.631124	0.654179	0.631124	0.600865
15	18559	262	0.0166529	5215	Male	IDU	White	B	6	S52526	0.487032	0.674352	0.443804	0.106628	0.207493	0.233429	0.668588	0.501441	0.942363	0.570605	0.711816
15	3458	217	-0.00215125	5187	Female	IDU	White	B	6	S52614	0.979827	0.896254	0.979827	0.948127	0.9683	0.982709	0.884726	0.674352	0.959654	0.268012	0.10951
15	28826	435	-0.00237173	5491	Male	MSM	White	B	6	S52620	0.89049	0.74928	0.360231	0.631124	0.821326	0.876081	0.59366	0.533141	0.731988	0.305476	0.230548
15	92123	299	n.a.	3338	Male	IDU	White	B	6	S52632	0.827089	0.0634006	0.351585	0.440922	0.152738	0.391931	0.0317003	0.162824	0.204611	0.207493	0.322767
15	138446	205	0.00296661	2446	Male	Hetero	Black	Non-B	6	S52637	0.463977	0.680115	0.587896	0.927954	0.876081	0.809798	0.78098	0.440922	0.466859	0.325648	0.195965
15	42400	360	0.0136603	6794	Male	IDU	White	B	6	S52704	0.288184	0.0864553	0.0518732	0.037464	0.0951009	0.037464	0.10951	0.0979827	0.0835735	0.170029	0.21902
15	6096	670	-0.0097187	2620	Male	MSM	White	B	6	S52706	0.976945	0.919308	0.662824	0.956772	0.902017	0.829971	0.899135	0.939481	0.73487	0.795389	0.827089
15	272866	285	n.a.	2891	Male	MSM	White	B	6	S52707	0.959654	0.887608	0.37464	0.841499	0.634006	0.818444	0.691643	0.997118	0.962536	0.991354	0.806916
15	129775	274	0.00371406	3065	Male	MSM	White	B	6	S52714	0.518732	0.847262	0.806916	0.602305	0.897695	0.902017	0.853026	0.884726	0.841499	0.334294	0.443804
15	277000	322	-0.0122354	1887	Male	MSM	White	Non-B	6	S52728	0.956772	0.659942	0.829971	0.659942	0.714697	0.634006	0.273775	0.340058	0.256484	0.32853	0.302594
15	3330	371	0.00445954	3376	Female	Hetero	Other	B	6	S52736	0.67147	0.753602	0.677233	0.74928	0.775216	0.815562	0.631124	0.489914	0.691643	0.495677	0.371758
15	49800	204	n.a.	2170	Male	MSM	White	B	6	S52749	0.201729	0.285303	0.861671	0.853026	0.971182	0.824207	0.0518732	0.181556	0.115274	0.443804	0.175793
15	7370	316	0.00271727	2507	Female	IDU	White	B	6	S52756	0.380403	0.435159	0.651297	0.688761	0.757925	0.714697	0.334294	0.510086	0.348703	0.691643	0.668588
15	1291	282	-0.000668952	3563	Male	MSM	White	B	6	S52850	0.256484	0.564841	0.308357	0.70317	0.613833	0.334294	0.755043	0.700288	0.469741	0.829971	0.619597
1	474000	305	-0.000778837	602	Male	IDU	White	Non-B	5	S10138	0.803371	0.831461	0.808989	0.876404	0.792135	0.786517	0.820225	0.94382	0.837079	0.966292	0.932584
1	71100	390	n.a.	414	Female	Hetero	Black	Non-B	5	S10155	0.421348	0.331461	0.820225	0.898876	0.898876	0.870787	0.202247	0.241573	0.601124	0.382022	0.308989
1	104000	788	0.00028389	710	Male	Hetero	White	B	5	S10234	1	0.842697	0.904494	0.853933	0.567416	0.623596	0.893258	0.730337	0.792135	0.926966	0.876404
1	6280	363	-0.00545982	719	Female	Hetero	Black	Non-B	5	S10241	0.0842697	0.0786517	0.0280899	0.0168539	0.011236	0.011236	0.146067	0.129213	0.162921	0.0842697	0.61236
3	21000	610	-0.00565905	534	Male	MSM	White	Non-B	5	S10402	0.768595	0.322314	0.190083	0.22314	0.280992	0.264463	0.198347	0.22314	0.190083	0.338843	0.264463
3	890000	364	-0.00403188	504	Female	Hetero	White	B	5	S10406	0.61157	0.826446	0.909091	0.644628	0.752066	0.409091	0.404959	0.413223	0.628099	0.173554	0.107438
3	2190000	327	n.a.	564	Female	Hetero	Other	B	5	S10453	0.0165289	0.0247934	0.0165289	0.0165289	0.00826446	0	0.0413223	0.0165289	0.0247934	0.0247934	0.14876
3	120000	446	n.a.	630	Male	IDU	White	Non-B	5	S10548	0.793388	0.867769	0.801653	0.669421	0.793388	0.760331	0.743802	0.479339	0.396694	0.636364	0.487603
3	83500	361	n.a.	720	Male	Hetero	White	B	5	S10644	0.294798	0.283237	0.485549	0.526012	0.485549	0.49711	0.410405	0.34104	0.219653	0.606936	0.653179
4	55845	667	-0.00607122	706	Male	MSM	White	B	5	S10912	0.367232	0.435028	0.576271	0.734463	0.559322	0.672316	0.774011	0.451977	0.451977	0.570621	0.610169
5	8990	353	-0.0041906	827	Male	MSM	White	B	5	S11110	0.242938	0.271186	0.418079	0.79661	0.785311	0.435028	0.310734	0.299435	0.463277	0.474576	0.20904
5	28219	246	-0.00257201	388	Female	Hetero	Other	Non-B	5	S11118	0.666667	0.711864	0.740113	0.875706	0.661017	0.847458	0.80226	0.751412	0.728814	0.853107	0.830508
5	1252	427	-0.00267511	777	Male	Hetero	White	Non-B	5	S11238	0.306818	0.457386	0.244318	0.710227	0.707386	0.522727	0.576705	0.573864	0.504261	0.730114	0.741477
5	38800	294	-0.00185192	461	Male	MSM	White	B	5	S11307	0.568182	0.826705	0.68608	0.931818	0.96875	0.389205	0.860795	0.417614	0.571023	0.355114	0.326705
5	60200	301	-0.0051537	429	Male	MSM	White	B	5	S11317	0.53125	0.444602	0.369318	0.505682	0.536932	0.650568	0.46875	0.605114	0.553977	0.269886	0.230114
5	28700	317	-0.00194752	564	Male	MSM	White	B	5	S11347	0.917614	0.857955	0.457386	0.269886	0.301136	0.428977	0.840909	0.75	0.735795	0.480114	0.553977
5	85900	352	-0.00446934	799	Male	MSM	White	Non-B	5	S11351	0.454545	0.428977	0.232955	0.5	0.309659	0.329545	0.778409	0.329545	0.286932	0.403409	0.673295
5	30000	334	-0.00522624	490	Male	MSM	White	B	5	S11405	0.752841	0.832386	0.84375	0.735795	0.684659	0.900568	0.667614	0.730114	0.707386	0.684659	0.579545
15	27700	294	-0.00654443	679	Male	IDU	White	B	5	S1502	0.897727	0.852273	0.326705	0.267045	0.355114	0.775568	0.8125	0.963068	0.832386	0.900568	0.786932
5	14400	323	-0.00362395	1729	Male	Hetero	White	B	5	S30111	0.707386	0.440341	0.102273	0.238636	0.133523	0.230114	0.772727	0.71875	0.693182	0.880682	0.965909
5	286000	1534	-0.00644704	1440	Female	Hetero	White	Non-B	5	S30116	0.210227	0.420455	0.46875	0.585227	0.914773	0.474432	0.232955	0.363636	0.539773	0.173295	0.0965909
5	540	570	n.a.	1524	Female	Hetero	Other	Non-B	5	S30124	0.835227	0.9375	0.991477	0.988636	0.971591	0.985795	0.958807	0.943182	0.948864	0.849432	0.96875
5	198000	432	0.00149355	1445	Male	Hetero	White	B	5	S30128	0.0767045	0.116477	0.176136	0.136364	0.116477	0.125	0.0965909	0.144886	0.0426136	0.264205	0.46875
5	26820	673	-0.00275461	1446	Male	MSM	White	Non-B	5	S30153	0.857955	0.951705	0.801136	0.224432	0.431818	0.667614	0.903409	0.849432	0.758523	0.721591	0.806818
6	898	298	n.a.	1596	Male	Hetero	White	B	5	S30201	0.951705	0.982955	0.954545	0.826705	0.90625	0.914773	0.846591	0.803977	0.840909	0.954545	0.835227
6	87800	535	n.a.	1497	Male	Hetero	Other	B	5	S30223	0.829545	0.960227	0.572443	0.400568	0.386364	0.272727	0.920455	0.911932	0.920455	0.931818	0.883523
6	234000	216	0.00199092	1203	Male	MSM	White	B	5	S30401	0.974212	0.856734	0.773639	0.275072	0.495702	0.541547	0.406877	0.851003	0.888252	0.925501	0.541547
6	218000	384	-0.00514253	1736	Female	Hetero	White	Non-B	5	S30406	0.979943	0.905444	0.977077	0.876791	0.95702	0.876791	0.876791	0.86533	0.912607	0.389685	0.383954
6	174000	314	0.00780989	1533	Male	MSM	White	B	5	S30408	0.737822	0.507163	0.716332	0.813754	0.868195	0.948424	0.17765	0.137536	0.346705	0.100287	0.0200573
6	46900	218	-0.00666865	1106	Male	MSM	Black	Non-B	5	S30412	0.876791	0.979943	0.372493	0.578797	0.352436	0.782235	0.991404	0.988539	0.979943	0.988539	0.965616
6	12800	679	n.a.	1332	Male	MSM	White	B	5	S30414	0.518625	0.899713	0.143266	0.187679	0.412607	0.22063	0.951289	0.902579	0.905444	0.891117	0.934097
6	2708	520	-0.000656962	1478	Female	Hetero	White	Non-B	5	S30424	0.578797	0.524355	0.853868	0.985673	0.985673	0.908309	0.454155	0.421203	0.25788	0.618911	0.593123
6	12500	233	0.00422057	1155	Male	MSM	Other	B	5	S30433	0.335244	0.143266	0.30086	0.52149	0.17765	0.309456	0.667622	0.598854	0.223496	0.842407	0.753582
6	2570	250	n.a.	1503	Female	Hetero	White	Non-B	5	S30448	0.601719	0.206304	0.200573	0.120344	0.143266	0.197708	0.123209	0.17765	0.17192	0.106017	0.017192
6	9530	350	0.00506989	1420	Female	Hetero	Black	Non-B	5	S30524	0.297994	0.189112	0.710602	0.733524	0.86533	0.598854	0.120344	0.143266	0.363897	0.140401	0.332378
6	73700	210	-0.00404864	1554	Male	Hetero	White	B	5	S30533	0.833811	0.893983	0.816619	0.627507	0.389685	0.47851	0.839542	0.853868	0.810888	0.882521	0.936963
6	19201	436	n.a.	1620	Female	Hetero	White	B	5	S30545	0.0573066	0.0401146	0.315186	0.0687679	0.123209	0.0773639	0.0286533	0.0659026	0.0601719	0.186246	0.0659026
6	14129	252	0.00137637	1750	Male	MSM	Other	B	5	S30553	0.773639	0.326648	0.329513	0.340974	0.157593	0.0716332	0.404011	0.398281	0.30086	0.641834	0.733524
6	33500	369	-0.00201509	1693	Female	Hetero	Black	B	5	S30638	0.275072	0.183381	0.418338	0.312321	0.326648	0.272206	0.17192	0.234957	0.0974212	0.401146	0.458453
6	322616	219	-0.00154731	1516	Male	IDU	White	B	5	S30703	0.0143266	0.0229226	0.0744986	0.180516	0.378223	0.409742	0.140401	0.191977	0.335244	0.126074	0.034384
6	354000	275	-0.00531209	1628	Female	Hetero	White	Non-B	5	S30748	0.449857	0.295129	0.358166	0.183381	0.0773639	0.103152	0.0945559	0.103152	0.0487106	0.449857	0.575931
7	22300	662	n.a.	1396	Female	Hetero	White	B	5	S30804	0.369628	0.335244	0.17192	0.633238	0.47851	0.366762	0.197708	0.163324	0.197708	0.0544413	0.157593
7	2300	910	n.a.	1513	Male	Hetero	White	Non-B	5	S30906	0.296188	0.174487	0.378299	0.384164	0.214076	0.0645161	0.0175953	0.0557185	0.0234604	0.146628	0.058651
7	36000	575	0.00657911	1349	Male	MSM	White	B	5	S30921	0.489736	0.652493	0.422287	0.129032	0.653959	0.175953	0.513196	0.545455	0.706745	0.0835777	0.0821114
7	5900	544	0.00360897	1254	Male	MSM	White	B	5	S30928	0.680352	0.504399	0.88563	0.636364	0.671554	0.888563	0.41349	0.648094	0.602639	0.545455	0.328446
7	66600	549	-0.00291566	1368	Male	MSM	White	B	5	S30929	0.293255	0.475073	0.627566	0.709677	0.730205	0.756598	0.554252	0.601173	0.542522	0.733138	0.636364
7	8800	492	0.000353298	1446	Female	Hetero	Black	Non-B	5	S30930	0.912023	0.939883	0.829912	0.829912	0.926686	0.947214	0.982405	0.98827	0.950147	0.961877	0.894428
7	104000	400	-0.0021721	1427	Male	IDU	White	B	5	S30932	0.328446	0.483871	0.507331	0.615836	0.225806	0.542522	0.217009	0.541056	0.14956	0.536657	0.340176
7	3400	212	-0.00456477	1589	Male	IDU	White	B	5	S30934	0.750733	0.929619	0.307918	0.0615836	0.0146628	0.026393	0.938416	0.985337	0.929619	0.953079	0.972141
7	64900	392	-0.00362824	1580	Female	IDU	White	Non-B	5	S31029	0.281525	0.174487	0.912023	0.244868	0.102639	0.111437	0.152493	0.0733138	0.0439883	0.164223	0.208211
7	3060	1016	-0.00597813	1559	Male	MSM	White	B	5	S31038	0.612903	0.42522	0.681818	0.372434	0.29912	0.293255	0.381232	0.439883	0.363636	0.645161	0.55132
7	12800	652	-0.000606232	1494	Male	MSM	White	B	5	S31106	0.102639	0.269795	0.0205279	0.108504	0.208211	0.13783	0.567449	0.615836	0.633431	0.692082	0.527859
7	19100	298	0.00342548	1388	Female	Hetero	White	Non-B	5	S31151	0.554252	0.539589	0.375367	0.607038	0.777126	0.59824	0.545455	0.557185	0.492669	0.865103	0.601173
7	6270	389	0.00397428	1383	Female	Other	Black	Non-B	5	S31157	0.384164	0.721408	0.085044	0.249267	0.334311	0.187683	0.944282	0.806452	0.956012	0.909091	0.744868
7	28600	714	-0.00507575	1389	Male	MSM	White	Non-B	5	S31201	0.42522	0.695015	0.533724	0.891496	0.83871	0.507331	0.86217	0.728739	0.721408	0.818182	0.826979
7	130	375	0.0127727	1658	Female	Hetero	Black	Non-B	5	S31208	0.0923754	0.155425	0.181818	0.592375	0.407625	0.398827	0.249267	0.243402	0.190616	0.43695	0.357771
7	19100	790	0.00922791	1711	Female	Hetero	Black	Non-B	5	S31233	0.826979	0.950147	0.571848	0.0351906	0.0322581	0.0527859	0.903226	0.970674	0.982405	0.929619	0.834311
7	26900	263	0.017702	1733	Female	Hetero	Black	Non-B	5	S31256	0.771261	0.859238	0.906158	0.756598	0.932551	0.8739	0.803519	0.780059	0.829912	0.970674	0.900293
7	25400	388	n.a.	1635	Male	MSM	Other	B	5	S31306	0.630499	0.560117	0.63783	0.671554	0.665689	0.645161	0.431085	0.26393	0.259531	0.231672	0.219941
7	32500	233	0.0273039	1821	Male	MSM	White	B	5	S31309	0.809384	0.932551	0.510264	0.472141	0.473607	0.428152	0.785924	0.859238	0.970674	0.749267	0.941349
7	24100	612	-0.00620603	1549	Male	MSM	White	Non-B	5	S31314	0.463343	0.322581	0.120235	0.0322581	0.0527859	0.0234604	0.480938	0.489736	0.519062	0.636364	0.865103
7	28200	397	-0.0127856	1415	Male	MSM	White	B	5	S31331	0.86217	0.897361	0.472141	0.0967742	0.240469	0.304985	0.935484	0.964809	0.958944	0.991202	0.950147
7	2920	432	0.0173132	1647	Male	MSM	Other	B	5	S31353	0.228739	0.340176	0.475073	0.244868	0.211144	0.325513	0.231672	0.296188	0.328446	0.0645161	0.187683
8	75400	259	-0.00508103	1508	Male	Hetero	White	Non-B	5	S31402	0.026393	0.026393	0.211144	0.392962	0.193548	0.243402	0.123167	0.0674487	0.0645161	0.243402	0.0879765
8	17100	541	-0.00289684	1465	Male	IDU	White	B	5	S31415	0.140762	0.143695	0.568915	0.750733	0.580645	0.530792	0.255132	0.392962	0.237537	0.255132	0.360704
8	n.a.	220	n.a.	1809	Male	IDU	White	B	5	S31514	0.963173	0.844193	0.974504	0.937677	0.968839	0.98017	0.807365	0.898017	0.96034	0.750708	0.915014
8	10427	641	0.0501971	1415	Male	MSM	White	B	5	S31554	0.186969	0.201133	0.399433	0.21813	0.388102	0.580737	0.11898	0.376771	0.405099	0.274788	0.0864023
8	4049	724	-0.0103219	1819	Male	Hetero	White	Non-B	5	S31601	0.560907	0.912181	0.951841	0.915014	0.770538	0.844193	0.733711	0.592068	0.728045	0.899433	0.691218
8	82932	711	-0.00491942	1545	Male	MSM	White	B	5	S31606	0.0736544	0.150142	0.110482	0.300283	0.269122	0.271955	0.291785	0.427762	0.358357	0.427762	0.291785
8	1123	498	-0.00829758	1707	Male	Hetero	White	Non-B	5	S31610	0.803116	0.852691	0.886686	0.74221	0.730878	0.932011	0.815864	0.909348	0.872521	0.844193	0.657224
8	27885	449	0.00834242	1457	Male	Hetero	Black	B	5	S31612	0.651558	0.878187	0.770538	0.818697	0.886686	0.767705	0.937677	0.645892	0.713881	0.76204	0.728045
8	14000	380	-0.00432297	1632	Male	MSM	White	B	5	S31622	0.390935	0.779037	0.603399	0.470255	0.798867	0.451841	0.694051	0.614731	0.733711	0.512748	0.470255
8	40291	271	-0.00607954	1521	Male	Hetero	White	Non-B	5	S31638	0.1983	0.33711	0.0849858	0.0566572	0.203966	0.169972	0.526912	0.447592	0.594901	0.464589	0.345609
8	16175	515	0.00413031	1403	Male	MSM	White	B	5	S31717	0.283286	0.518414	0.474504	0.331445	0.583569	0.385269	0.543909	0.399433	0.495751	0.0509915	0.0311615
8	16312	414	n.a.	1506	Female	Hetero	Black	Non-B	5	S31812	0.354108	0.586402	0.283286	0.633144	0.439093	0.371105	0.745042	0.815864	0.747875	0.699717	0.733711
8	5754	411	0.0173678	1303	Female	Hetero	Black	Non-B	5	S31850	0.399433	0.654391	0.606232	0.657224	0.441926	0.631728	0.883853	0.776204	0.648725	0.713881	0.912181
8	438	350	-0.00520393	1121	Male	Hetero	White	Non-B	5	S31904	0.327195	0.515581	0.280453	0.164306	0.229462	0.232295	0.549575	0.314448	0.345609	0.13881	0.0991501
8	23733	412	-0.00596717	1406	Male	Hetero	White	B	5	S31907	0.124646	0.0878187	0.422096	0.328612	0.0311615	0.25779	0.0311615	0.0283286	0.0141643	0.157224	0.0368272
8	30268	338	0.00320752	1142	Female	Hetero	Black	Non-B	5	S31926	0.254958	0.116147	0.623229	0.628895	0.733711	0.820113	0.0878187	0.130312	0.27762	0.325779	0.294618
8	19033	551	-0.00538415	1363	Male	MSM	Other	B	5	S31930	0.597734	0.572238	0.328612	0.815864	0.827195	0.0991501	0.235127	0.0651558	0.0991501	0.24221	0.150142
8	32100	355	-0.00459417	1628	Male	Hetero	White	Non-B	5	S31944	0.620397	0.668555	0.212465	0.0254958	0.0113314	0.0396601	0.688385	0.90085	0.790368	0.932011	0.903683
9	22550	592	-0.000319225	1445	Male	IDU	White	B	5	S32008	0.436261	0.303116	0.362606	0.624646	0.365439	0.563739	0.300283	0.235127	0.419263	0.631728	0.949008
9	18150	351	0.00156839	1377	Male	MSM	White	B	5	S32009	0.308782	0.314448	0.388102	0.592068	0.274788	0.410765	0.0934844	0.133144	0.0963173	0.291785	0.27762
9	767701	276	n.a.	1346	Female	IDU	White	B	5	S32025	0.906516	0.951841	0.617564	0.0368272	0.17847	0.0368272	0.750708	0.949008	0.946176	0.848442	0.730878
9	57715	228	0.0161887	1534	Female	Other	White	B	5	S32041	0.232295	0.223796	0.116147	0.422096	0.31728	0.362606	0.379603	0.379603	0.439093	0.444759	0.368272
9	26100	401	n.a.	1484	Female	Hetero	Black	Non-B	5	S32051	0.711048	0.810198	0.977337	0.677054	0.614731	0.915014	0.713881	0.767705	0.706799	0.393768	0.555241
9	51176	311	-0.00527083	1382	Male	Other	Black	Non-B	5	S32137	0.245714	0.274286	0.648571	0.774286	0.671429	0.702857	0.394286	0.237143	0.48	0.482857	0.297143
9	31150	320	-0.00518719	1567	Male	MSM	White	B	5	S32208	0.502857	0.122857	0.0971429	0.352857	0.311429	0.251429	0.222857	0.177143	0.137143	0.314286	0.26
9	38000	416	n.a.	1163	Male	MSM	White	B	5	S32241	0.985714	0.751429	0.56	0.88	0.834286	0.937143	0.882857	0.831429	0.802857	0.428571	0.345714
9	2540	367	-0.00332717	1301	Male	IDU	White	Non-B	5	S32252	0.937143	0.922857	0.982857	0.814286	0.942857	0.974286	0.482857	0.661429	0.782857	0.551429	0.557143
9	7180	429	2.29285e-05	1114	Male	MSM	White	B	5	S32253	0.98	0.882857	0.797143	0.948571	0.968571	0.954286	0.92	0.538571	0.28	0.728571	0.931429
9	51000	382	-0.00211676	1559	Male	MSM	White	B	5	S32256	0.891429	0.951429	0.854286	0.868571	0.922857	0.825714	0.934286	0.902857	0.957143	0.742857	0.977143
9	11000	286	-0.000434458	1185	Male	MSM	White	B	5	S32307	0.485714	0.52	0.46	0.957143	0.882857	0.907143	0.951429	0.52	0.657143	0.917143	0.888571
9	95000	222	0.00127255	1291	Male	MSM	White	B	5	S32308	0.94	0.968571	0.867143	0.965714	0.96	0.94	0.752857	0.582857	0.745714	0.374286	0.322857
9	32000	307	-0.00313554	1185	Male	MSM	White	B	5	S32313	0.0314286	0.0542857	0.08	0.54	0.642857	0.225714	0.148571	0.142857	0.0942857	0.142857	0.317143
9	51000	344	-0.00641263	1292	Male	MSM	White	B	5	S32317	1	0.997143	0.857143	0.991429	0.997143	0.994286	0.994286	0.977143	0.997143	0.971429	0.954286
9	47000	244	-0.0113691	1189	Male	MSM	White	Non-B	5	S32329	0.16	0.302857	0.262857	0.251429	0.222857	0.657143	0.32	0.28	0.205714	0.657143	0.477143
9	44870	541	-0.0033825	1189	Male	MSM	White	B	5	S32337	0.288571	0.457143	0.502857	0.217143	0.237143	0.328571	0.282857	0.382857	0.391429	0.0828571	0.4
9	162588	306	-0.00212404	1197	Male	MSM	White	B	5	S32413	0.542857	0.462857	0.91	0.657143	0.62	0.682857	0.508571	0.51	0.251429	0.52	0.748571
9	141765	293	-0.00184118	1466	Male	MSM	White	B	5	S32430	0.795714	0.778571	0.82	0.634286	0.66	0.591429	0.791429	0.848571	0.785714	0.828571	0.834286
9	1201	547	n.a.	1385	Female	Hetero	White	B	5	S32432	0.651429	0.785714	0.782857	0.874286	0.957143	0.665714	0.885714	0.682857	0.591429	0.765714	0.897143
9	1783	381	-0.00452281	1381	Female	Hetero	White	B	5	S32442	0.802857	0.965714	0.934286	0.274286	0.634286	0.651429	0.805714	0.8	0.574286	0.68	0.96
9	6417	352	-0.00739961	1533	Female	Hetero	Black	Non-B	5	S32453	0.768571	0.465714	0.962857	0.78	0.594286	0.817143	0.337143	0.411429	0.274286	0.414286	0.165714
9	122428	522	n.a.	1749	Male	MSM	White	B	5	S32511	0.162857	0.422857	0.0228571	0.08	0.185714	0.1	0.62	0.454286	0.831429	0.388571	0.402857
9	6470	384	n.a.	1468	Male	MSM	White	B	5	S32550	0.171429	0.18	0.714286	0.125714	0.214286	0.162857	0.0942857	0.157143	0.271429	0.0514286	0.0228571
10	1930	494	-0.00458076	1812	Male	MSM	Black	B	5	S32624	0.714286	0.431429	0.871429	0.0714286	0.117143	0.0828571	0.0257143	0.00285714	0.02	0.0228571	0.00857143
10	63700	393	0.000692925	1365	Male	MSM	White	B	5	S32630	0.64	0.597143	0.642857	0.708571	0.442857	0.377143	0.831429	0.442857	0.537143	0.831429	0.85
10	22500	242	0.00127693	1647	Female	Hetero	White	Non-B	5	S32634	0.262857	0.525714	0.408571	0.817143	0.848571	0.942857	0.588571	0.665714	0.66	0.697143	0.751429
10	24900	239	0.00578002	1479	Male	Hetero	White	B	5	S32656	0.548571	0.731429	0.38	0.377143	0.382857	0.445714	0.711429	0.68	0.665714	0.588571	0.651429
10	45800	337	-0.00432128	1150	Male	MSM	White	B	5	S32703	0.301994	0.435897	0.649573	0.809117	0.960114	0.806268	0.558405	0.643875	0.706553	0.465812	0.25641
10	7650	212	-0.000834127	1249	Male	MSM	White	B	5	S32713	0.330484	0.216524	0.501425	0.669516	0.618234	0.45584	0.458689	0.273504	0.290598	0.578348	0.373219
10	39800	323	0.00674004	1437	Male	MSM	White	B	5	S32722	0.259259	0.404558	0.470085	0.447293	0.559829	0.660969	0.618234	0.792023	0.740741	0.367521	0.364672
10	15700	296	-0.00535986	1534	Male	IDU	White	B	5	S32723	0.7151	0.763533	0.917379	0.646724	0.826211	0.762108	0.723647	0.737892	0.720798	0.615385	0.51567
10	2690	226	n.a.	1458	Male	MSM	White	B	5	S32733	0.477208	0.559829	0.615385	0.401709	0.470085	0.444444	0.527066	0.39886	0.698006	0.210826	0.111111
10	3270	261	0.00554403	1531	Male	MSM	White	Non-B	5	S32738	0.048433	0.0854701	0.025641	0.150997	0.148148	0.259259	0.207977	0.179487	0.262108	0.116809	0.11396
10	135000	355	0.00526314	1435	Male	MSM	Other	Non-B	5	S32744	0.487179	0.632479	0.492877	0.85755	0.737892	0.911681	0.247863	0.299145	0.680912	0.552707	0.54416
10	79760	214	0.0252881	1412	Male	IDU	White	B	5	S32801	0.529915	0.797721	0.80057	0.692308	0.91453	0.757835	0.854701	0.897436	0.88604	0.415954	0.264957
10	216	560	-0.00449157	1523	Male	MSM	Black	B	5	S32856	0.931624	0.85755	0.923077	0.603989	0.733618	0.780627	0.706553	0.759259	0.786325	0.378917	0.418803
10	10750	489	0.00117196	1664	Female	Hetero	Black	Non-B	5	S32934	0.00569801	0.00854701	0.011396	0.039886	0.0797721	0.0826211	0.0512821	0.014245	0.02849	0.017094	0.002849
10	57059	212	-0.00766171	1604	Female	Hetero	Black	Non-B	5	S32944	0.401709	0.65812	0.037037	0.0997151	0.111111	0.0598291	0.931624	0.903134	0.97151	0.652422	0.960114
10	35516	369	-0.0173972	5190	Male	IDU	White	B	5	S50118	0.863248	0.94302	0.752137	0.675214	0.665242	0.501425	0.982906	0.88604	1	0.836182	0.985755
10	21400	217	0.0185361	2364	Male	IDU	White	B	5	S50123	0.535613	0.621083	0.695157	0.757835	0.920228	0.726496	0.267806	0.270655	0.307692	0.689459	0.481481
10	21800	805	n.a.	3067	Male	IDU	White	B	5	S50130	0.532764	0.747863	0.85755	0.846154	0.908832	0.783476	0.592593	0.207977	0.407407	0.421652	0.452991
10	6870	485	-0.000437051	2914	Male	Hetero	White	B	5	S50137	0.709402	0.586895	0.868946	0.282051	0.168091	0.17094	0.0797721	0.102564	0.131054	0.270655	0.0968661
10	7430	599	n.a.	3513	Male	MSM	White	B	5	S50235	0.777778	0.868946	0.985755	0.564103	0.720798	0.478632	0.908832	0.985755	0.888889	0.994302	0.729345
10	169000	224	n.a.	3256	Male	Hetero	Black	n.a.	5	S50255	0.854701	0.940171	0.980057	0.937322	0.928775	0.712251	0.672365	0.709402	0.660969	0.843305	0.717949
11	52500	210	n.a.	2015	Female	Hetero	White	B	5	S50326	0.575499	0.846154	0.464387	0.297721	0.541311	0.68661	0.80057	0.883191	0.846154	0.809117	0.774929
11	147910	440	-0.00778428	2700	Male	IDU	White	B	5	S50352	0.350427	0.498575	0.840456	0.490028	0.649573	0.680912	0.390313	0.512821	0.638177	0.264957	0.125356
11	194984	930	-0.00422695	2217	Male	Hetero	Black	Non-B	5	S50401	0.891738	0.951567	0.991453	0.754986	0.880342	0.91453	0.960114	0.891738	0.960114	0.638177	0.475783
11	6309	310	-0.00405597	4718	Male	IDU	White	B	5	S50409	0.651026	0.28739	0.340176	0.697947	0.533724	0.539589	0.184751	0.458944	0.0498534	0.111437	0.759531
11	1415	417	-0.00525969	4387	Male	MSM	White	B	5	S50457	0.357771	0.771261	0.869501	0.607038	0.841642	0.627566	0.395894	0.307918	0.677419	0.205279	0.337243
11	15800	216	n.a.	4409	Male	MSM	White	B	5	S50507	0.272727	0.504399	0.659824	0.681818	0.57478	0.680352	0.841642	0.680352	0.900293	0.492669	0.158358
11	3839	652	-0.004126	2478	Male	MSM	Other	B	5	S50547	0.504399	0.639296	0.363636	0.809384	0.884164	0.961877	0.480938	0.498534	0.70088	0.13783	0.1261
11	25800	437	n.a.	2368	Male	Hetero	Black	Non-B	5	S50559	0.6261	0.794721	0.668622	0.316716	0.27566	0.266862	0.844575	0.741935	0.88563	0.800587	0.788856
11	2425	599	n.a.	3900	Female	IDU	White	B	5	S50621	0.791789	0.865103	0.97654	0.964809	0.922287	0.709677	0.950147	0.847507	0.422287	0.768328	0.964809
11	2705	455	0.00188811	3936	Male	Other	White	Non-B	5	S50642	0.42522	0.765396	0.302053	0.753666	0.601173	0.404692	0.967742	0.677419	0.478006	0.366569	0.240469
11	14850	292	n.a.	4347	Male	MSM	White	Non-B	5	S50648	0.903226	0.612903	0.387097	0.442815	0.225806	0.431085	0.513196	0.351906	0.730205	0.392962	0.545455
11	43220	244	0.0101634	2973	Male	MSM	White	B	5	S50714	0.891496	0.607038	0.809384	0.498534	0.633431	0.64956	0.668622	0.633431	0.664223	0.601173	0.480938
11	9070	810	7.47575e-05	2188	Male	Hetero	White	B	5	S50716	0.653959	0.782991	0.243402	0.0439883	0.085044	0.278592	0.894428	0.875367	0.947214	0.932551	0.888563
11	231000	274	n.a.	4348	Male	IDU	Other	B	5	S50749	0.26393	0.222874	0.536657	0.51173	0.521994	0.545455	0.324047	0.372434	0.395894	0.234604	0.293255
11	21800	530	n.a.	2041	Male	MSM	White	B	5	S50801	0.926686	0.579179	0.612903	0.202346	0.0351906	0.16129	0.422287	0.83871	0.71261	0.718475	0.592375
11	23600	350	n.a.	2519	Female	Hetero	Black	Non-B	5	S50815	0.950147	0.601173	0.912023	0.331378	0.343109	0.296188	0.331378	0.560117	0.601173	0.771261	0.486804
11	229000	298	n.a.	3297	Female	Hetero	White	B	5	S50817	0.225806	0.527859	0.304985	0.800587	0.623167	0.57478	0.768328	0.199413	0.181818	0.697947	0.68915
11	75100	348	0.00320658	1976	Male	Hetero	Black	Non-B	5	S50830	0.0410557	0.0205279	0.14956	0.143695	0.0175953	0.0117302	0.0205279	0.0234604	0.0205279	0.0205279	0.0322581
11	12778	575	-0.000404014	3874	Male	MSM	White	B	5	S50838	0.739003	0.651026	0.920821	0.859238	0.958944	0.768328	0.464809	0.777126	0.140762	0.780059	0.859238
11	26109	588	-0.00388903	2199	Male	MSM	Other	B	5	S50851	0.604106	0.780059	0.595308	0.730205	0.942815	0.956012	0.888563	0.920821	0.958944	0.369501	0.211144
12	4560	396	-0.0103913	5345	Female	IDU	White	B	5	S50910	0.870968	0.202346	0.322581	0.0410557	0.0293255	0.0439883	0.085044	0.0821114	0.120235	0.0997067	0.304985
12	81800	389	-0.000310984	2087	Female	Hetero	Black	Non-B	5	S50928	0.897361	0.281525	0.642229	0.29912	0.313783	0.328446	0.28739	0.554252	0.604106	0.47654	0.460411
12	12600	294	n.a.	3768	Female	IDU	White	B	5	S50939	0.211144	0.431085	0.158358	0.762463	0.653959	0.774194	0.658358	0.85044	0.693548	0.912023	0.741935
12	190000	646	-0.00536021	2346	Male	Hetero	White	Non-B	5	S50942	0.964809	0.941349	0.803519	0.879765	0.942815	0.941349	0.865103	0.982405	0.882698	0.750733	0.313783
12	11685	599	0.00378423	2108	Male	MSM	White	B	5	S50949	0.527859	0.565982	0.0381232	0.085044	0.0234604	0.0527859	0.991202	0.879765	0.912023	0.997067	1
12	12300	402	n.a.	3706	Male	Hetero	White	B	5	S51012	0.175595	0.0892857	0.324405	0.255952	0.110119	0.244048	0.0833333	0.0595238	0.0863095	0.047619	0.563988
12	8190	786	-0.00354482	4289	Female	IDU	White	B	5	S51039	0.770833	0.758929	0.705357	0.693452	0.702381	0.654762	0.934524	0.720238	0.89881	0.979167	0.925595
12	n.a.	315	n.a.	2114	Male	IDU	White	B	5	S51102	0.264881	0.357143	0.303571	0.660714	0.630952	0.684524	0.110119	0.136905	0.113095	0.5	0.151786
12	6634	1155	0.0296792	3737	Female	Hetero	White	B	5	S51119	0.508929	0.285714	0.651786	0.455357	0.443452	0.547619	0.285714	0.41369	0.479167	0.782738	0.467262
12	12300	906	n.a.	2299	Male	MSM	White	B	5	S51127	0.485119	0.449405	0.857143	0.541667	0.33631	0.464286	0.52381	0.681548	0.595238	0.690476	0.860119
2	25300	539	-0.00288305	1868	Male	MSM	White	B	5	S5113-G5	0.0714286	0.130952	0.28869	0.633929	0.553571	0.824405	0.178571	0.184524	0.0565476	0.229167	0.827381
12	2590	455	0.0151077	3379	Male	IDU	White	B	5	S51144	0.279762	0.330357	0.761905	0.375	0.333333	0.702381	0.3125	0.22619	0.41369	0.119048	0.235119
12	2085	581	0.002568	1861	Male	Hetero	White	B	5	S51204	0.806548	0.678571	0.964286	0.901786	0.85119	0.78869	0.738095	0.693452	0.675595	0.425595	0.464286
12	3480	395	0.000887102	2859	Female	Hetero	White	B	5	S51206	0.214286	0.199405	0.404762	0.395833	0.309524	0.327381	0.0922619	0.127976	0.214286	0.116071	0.047619
12	2464	327	-0.0151077	4880	Male	IDU	White	B	5	S51224	0.616071	0.729167	0.599702	0.334821	0.407738	0.395833	0.502976	0.306548	0.4375	0.354167	0.324405
12	5127	581	n.a.	5195	Male	IDU	White	B	5	S51229	0.5	0.470238	0.767857	0.178571	0.229167	0.458333	0.627976	0.589286	0.547619	0.473214	0.401786
2	214500	710	n.a.	1869	Female	Hetero	White	B	5	S5125-G5	0.0119048	0.0238095	0.0267857	0.00297619	0.0327381	0.00595238	0.133929	0.0535714	0.0803571	0.0238095	0.0833333
12	6280	719	0.00185692	2903	Female	Hetero	Black	Non-B	5	S51251	0.681548	0.904762	0.684524	0.96131	0.97619	0.967262	0.699405	0.595238	0.839286	0.544643	0.404762
2	126000	584	n.a.	1870	Female	Hetero	White	B	5	S5129-G5	0.604167	0.616071	0.261905	0.846726	0.739583	0.770833	0.964286	0.863095	0.75	0.824405	0.797619
2	56600	478	0.00219211	1933	Male	MSM	White	B	5	S5139-G5	0.872024	0.488095	0.425595	0.440476	0.497024	0.651786	0.392857	0.559524	0.431548	0.809524	0.520833
12	2510	261	0.0092657	2360	Female	Hetero	Other	Non-B	5	S51404	0.403274	0.279762	0.116071	0.452381	0.541667	0.357143	0.264881	0.383929	0.369048	0.428571	0.16369
13	1690	629	n.a.	5893	Male	IDU	White	B	5	S51505	0.633929	0.81994	0.270833	0.4375	0.107143	0.33631	0.872024	0.744048	0.934524	0.776786	0.85119
13	2940	629	-0.00119529	7151	Male	IDU	White	B	5	S51518	0.145455	0.193939	0.830303	0.327273	0.372727	0.466667	0.387879	0.518182	0.545455	0.70303	0.536364
13	33200	711	0.00641159	6811	Male	MSM	White	B	5	S51521	0.327273	0.230303	0.419697	0.390909	0.193939	0.321212	0.133333	0.115152	0.209091	0.257576	0.360606
13	n.a.	350	0.00070556	2533	Female	IDU	White	B	5	S51535	0.810606	0.563636	0.766667	0.842424	0.784848	0.684848	0.633333	0.906061	0.618182	0.793939	0.806061
13	n.a.	320	0.00322796	4452	Female	IDU	White	B	5	S51538	0.960606	0.751515	0.733333	0.393939	0.527273	0.690909	0.775758	0.157576	0.833333	0.106061	0.475758
13	n.a.	440	n.a.	4536	Male	MSM	White	B	5	S51546	0.621212	0.912121	0.751515	0.827273	0.490909	0.660606	0.763636	0.378788	0.4	0.375758	0.851515
13	4500	300	-0.00217732	3808	Male	MSM	White	B	5	S51604	0.656061	0.351515	0.151515	0.187879	0.19697	0.269697	0.245455	0.154545	0.509091	0.0757576	0.0636364
13	n.a.	220	0.00291408	4355	Male	IDU	White	B	5	S51627	0.0818182	0.109091	0.0757576	0.169697	0.133333	0.187879	0.106061	0.0848485	0.106061	0.0545455	0.148485
13	5300	500	0.010247	2227	Male	IDU	White	B	5	S51634	0.887879	0.49697	0.954545	0.530303	0.554545	0.478788	0.448485	0.357576	0.369697	0.463636	0.584848
13	n.a.	633	-0.0225256	4686	Male	MSM	White	B	5	S51721	0.757576	0.909091	0.260606	0.759091	0.881818	0.933333	0.951515	0.848485	0.978788	0.481818	0.172727
13	1189	355	0.00831469	2523	Male	IDU	White	B	5	S51831	0.5	0.451515	0.70303	0.348485	0.560606	0.409091	0.572727	0.981818	0.5	0.887879	0.709091
13	6498	488	0.0172248	2914	Male	IDU	White	B	5	S51836	0.281818	0.263636	0.757576	0.293939	0.178788	0.275758	0.354545	0.0515152	0.133333	0.0787879	0.215152
13	9580	673	-0.00245443	3644	Male	IDU	White	B	5	S51852	0.645455	0.154545	0.709091	0.466667	0.415152	0.433333	0.293939	0.427273	0.124242	0.833333	0.154545
13	42358	252	0.0281711	2758	Female	IDU	White	B	5	S51935	0.309091	0.566667	0.712121	0.927273	0.877273	0.80303	0.966667	0.757576	0.560606	0.384848	0.972727
13	110707	504	-0.000576628	2262	Male	Hetero	Black	Non-B	5	S51943	0.830303	0.954545	0.512121	0.39697	0.69697	0.49697	0.381818	0.957576	0.6	0.906061	0.730303
13	29967	345	0.00325231	3537	Male	IDU	White	B	5	S51944	0.29697	0.121212	0.718182	0.0727273	0.0484848	0.10303	0.145455	0.163636	0.148485	0.115152	0.130303
13	433447	456	0.000737036	2134	Male	MSM	White	B	5	S52051	0.478788	0.387879	0.669697	0.324242	0.387879	0.418182	0.460606	0.754545	0.390909	0.893939	0.568182
14	380752	382	-0.0237143	4697	Male	Hetero	White	B	5	S52118	0.622754	0.449102	0.299401	0.550898	0.311377	0.431138	0.712575	0.431138	0.221557	0.622754	0.670659
14	4428	635	-0.00279141	5342	Male	MSM	White	B	5	S52150	0.245509	0.616766	0.0958084	0.299401	0.60479	0.592814	0.976048	0.928144	0.874251	0.766467	0.700599
14	60192	566	n.a.	4191	Male	Hetero	White	Non-B	5	S52202	0.45509	0.694611	0.976048	0.233533	0.502994	0.401198	0.754491	0.736527	0.790419	0.808383	0.658683
2	35800	441	n.a.	1926	Male	MSM	White	B	5	S5222-G5	0.586826	0.628743	0.730539	0.877246	0.934132	0.535928	0.736527	0.42515	0.413174	0.467066	0.640719
14	4021	896	n.a.	2342	Male	MSM	White	B	5	S52223	0.167665	0.269461	0.664671	0.850299	0.922156	0.934132	0.532934	0.814371	0.700599	0.461078	0.652695
14	34895	212	0.0020558	4303	Female	Hetero	White	B	5	S52229	0.311377	0.479042	0.377246	0.155689	0.335329	0.317365	0.48503	0.586826	0.634731	0.832335	0.592814
14	40546	376	-0.0129998	3898	Male	Hetero	Black	Non-B	5	S52245	0.287425	0.275449	0.131737	0.0359281	0.125749	0.0838323	0.859281	0.473054	0.730539	0.538922	0.766467
14	10786	227	n.a.	2205	Female	Hetero	Black	Non-B	5	S52257	0.443114	0.0958084	0.227545	0.218563	0.239521	0.221557	0.0359281	0.0359281	0.0419162	0.0179641	0.00598802
14	14803	438	n.a.	8692	Male	IDU	White	B	5	S52303	0.766467	0.892216	0.868263	0.946108	0.802395	0.778443	0.898204	0.491018	0.45509	0.652695	0.580838
14	9380	512	0.00877326	3028	Female	Hetero	Black	Non-B	5	S52332	0.556196	0.227666	0.907781	0.319885	0.466859	0.18732	0.152738	0.0778098	0.0893372	0.184438	0.0403458
14	2318	319	0.000495772	2361	Female	Other	Black	Non-B	5	S52355	0.121037	0.123919	0.74928	0.40634	0.26513	0.420749	0.0778098	0.0489914	0.054755	0.193084	0.337176
2	5860	387	-0.000873703	1827	Male	MSM	White	B	5	S5240-G5	0.838617	0.84438	0.965418	0.717579	0.73487	0.740634	0.665706	0.567723	0.829971	0.440922	0.446686
15	34700	263	-0.00883236	1979	Male	MSM	White	B	5	S52426	0.481268	0.429395	0.478386	0.634006	0.478386	0.720461	0.458213	0.195965	0.400576	0.106628	0.256484
15	6800	471	-0.00599444	2582	Male	MSM	White	B	5	S52429	0.51585	0.533141	0.564841	0.590778	0.652738	0.67147	0.564841	0.827089	0.674352	0.498559	0.720461
15	52311	401	-0.00641948	2560	Male	Hetero	White	Non-B	5	S52447	0.523055	0.308357	0.602305	0.224784	0.175793	0.319885	0.233429	0.553314	0.429395	0.365994	0.524496
15	45700	434	0.00518029	3180	Male	MSM	Black	B	5	S52448	0.913545	0.570605	0.685879	0.582133	0.524496	0.677233	0.573487	0.585014	0.48415	0.668588	0.752161
15	34600	273	0.0157583	3981	Male	MSM	White	B	5	S52450	0.285303	0.054755	0.146974	0.0691643	0.0605187	0.0835735	0.0288184	0.00864553	0.0461095	0.00576369	0.0115274
2	37100	231	0.000538258	1863	Female	Hetero	White	Non-B	5	S5246-G5	0.599424	0.244957	0.916427	0.270893	0.334294	0.345821	0.29683	0.763689	0.365994	0.711816	0.553314
15	676	463	n.a.	1992	Male	MSM	White	B	5	S52615	0.731988	0.648415	0.994236	0.991354	0.942363	1	0.821326	0.881844	0.521614	0.873199	0.674352
15	10300	303	-0.00516309	4427	Male	MSM	White	B	5	S52648	0.190202	0.146974	0.70317	0.706052	0.697406	0.806916	0.103746	0.308357	0.628242	0.501441	0.314121
15	30234	200	-0.00770925	1954	Female	IDU	White	Non-B	5	S52657	0.991354	0.81268	0.544669	0.832853	0.829971	0.850144	0.778098	0.752161	0.873199	0.685879	0.59366
15	20500	399	0.0136893	1954	Male	Hetero	White	B	5	S52753	0.78098	0.930836	0.795389	0.850144	0.81268	0.853026	0.861671	0.982709	0.884726	0.976945	0.945245
15	2550	250	-0.00517045	2293	Female	Hetero	Black	Non-B	5	S52758	0.737752	0.853026	0.904899	0.769452	0.691643	0.717579	0.694524	0.870317	0.557637	0.89049	0.861671
15	170168	713	-0.00380272	4722	Male	MSM	White	B	5	S52846	0.455331	0.711816	0.67147	0.84438	0.887608	0.910663	0.433718	0.708934	0.463977	0.697406	0.429395
1	13518	692	-0.00538765	749	Male	MSM	White	B	4	S10123	0.792135	0.539326	0.91573	0.595506	0.842697	0.207865	0.213483	0.157303	0.168539	0.123596	0.230337
1	15800	224	-0.00955966	832	Female	Hetero	Black	Non-B	4	S10151	0.483146	0.449438	0.831461	0.174157	0.202247	0.0449438	0.0674157	0.0955056	0.0898876	0.269663	0.196629
1	31600	599	-0.00191967	697	Male	MSM	White	B	4	S10240	0.370787	0.41573	0.460674	0.0393258	0.0505618	0.101124	0.303371	0.342697	0.219101	0.511236	0.786517
1	57727	450	-0.00222883	796	Male	MSM	White	B	4	S10252	0.0786517	0.101124	0.41573	0.837079	0.876404	0.651685	0.0898876	0.162921	0.0617978	0.191011	0.0224719
1	20171	400	-0.000733384	623	Female	IDU	White	Non-B	4	S10305	0.634831	0.674157	0.55618	0.258427	0.668539	0.814607	0.606742	0.640449	0.758427	0.179775	0.0786517
1	2283	380	n.a.	684	Male	MSM	Other	n.a.	4	S10307	0.252809	0.202247	0.651685	0.910112	0.696629	0.803371	0.241573	0.320225	0.241573	0.52809	0.477528
3	3180	578	-0.00519277	664	Male	MSM	White	B	4	S10404	0.347107	0.735537	0.140496	0.53719	0.636364	0.190083	0.966942	0.801653	0.92562	0.809917	0.842975
3	60000	473	-0.0057032	621	Male	MSM	White	B	4	S10405	0.942149	1	0.884298	0.68595	0.528926	0.330579	0.900826	0.958678	1	0.842975	0.991736
3	56300	338	n.a.	695	Male	MSM	White	B	4	S10409	0.77686	0.190083	0.77686	0.454545	0.785124	0.231405	0.0991736	0.173554	0.264463	0.289256	0.38843
3	139763	702	n.a.	806	Female	Hetero	White	B	4	S10417	0.0909091	0.0909091	0.793388	0.165289	0.603306	0.983471	0.00826446	0.0330579	0.0330579	0.0909091	0.0495868
3	2300	238	n.a.	732	Male	Hetero	White	B	4	S10426	0.603306	0.917355	0.157025	0.181818	0.0743802	0.272727	0.983471	0.909091	0.991736	0.77686	0.92562
3	235000	469	-0.00177151	421	Female	Hetero	Other	Non-B	4	S10514	0.694215	0.520661	0.876033	0.363636	0.516529	0.735537	0.545455	0.640496	0.727273	0.0826446	0.165289
3	75800	323	-0.00144114	646	Male	MSM	White	B	4	S10517	0.719008	0.545455	0.661157	0.859504	0.570248	0.85124	0.793388	0.524793	0.504132	0.619835	0.702479
3	59900	314	-0.00129622	453	Male	MSM	White	B	4	S10556	0.842975	0.809917	0.785124	0.61157	0.297521	0.785124	0.239669	0.834711	0.549587	0.917355	0.603306
3	200000	431	-0.00513437	726	Male	Other	White	Non-B	4	S10619	0.179191	0.225434	0.248555	0.0404624	0.0289017	0.0346821	0.017341	0.0635838	0.0867052	0.16763	0.104046
3	76100	276	-0.00519985	1038	Male	Hetero	White	B	4	S10628	0.942197	0.907514	0.820809	0.300578	0.612717	0.375723	0.797688	0.676301	0.843931	0.618497	0.745665
4	72400	267	n.a.	726	Female	IDU	White	B	4	S10714	0.624277	0.630058	0.601156	0.843931	0.82659	0.751445	0.601156	0.473988	0.50289	0.699422	0.601156
4	10527	275	0.0182057	493	Male	IDU	White	B	4	S10748	0.479769	0.450867	0.196532	0.387283	0.450867	0.485549	0.387283	0.427746	0.508671	0.352601	0.236994
4	43500	415	0.00778897	1052	Male	MSM	White	B	4	S10904	0.248588	0.310734	0.819209	0.491525	0.474576	0.471751	0.124294	0.0847458	0.288136	0.118644	0.0621469
4	11951	207	-0.00526526	949	Female	Hetero	Other	Non-B	4	S10915	0.621469	0.355932	0.0903955	0.0169492	0.0112994	0.0169492	0.20904	0.242938	0.384181	0.446328	0.40113
4	5183	665	-0.00281182	531	Male	MSM	White	Non-B	4	S10917	0.118644	0.20904	0.468927	0.519774	0.536723	0.59887	0.508475	0.570621	0.559322	0.468927	0.559322
5	224459	404	-0.00526526	756	Male	MSM	White	B	4	S11144	0.175141	0.231638	0.723164	0.971751	0.977401	0.99435	0.299435	0.20904	0.214689	0.429379	0.40678
5	171400	289	-0.00344867	643	Male	MSM	White	B	4	S11202	0.457627	0.463277	0.824859	0.107345	0.152542	0.0508475	0.60452	0.508475	0.548023	0.728814	0.661017
5	98276	401	-0.00558721	748	Female	IDU	White	B	4	S11214	0.494318	0.34375	0.465909	0.789773	0.676136	0.741477	0.321023	0.4375	0.303977	0.53125	0.613636
5	15000	413	-0.00234654	859	Male	MSM	White	B	4	S11304	0.102273	0.107955	0.548295	0.832386	0.9375	0.744318	0.178977	0.133523	0.125	0.400568	0.383523
5	8030	343	-0.00362958	522	Male	MSM	White	B	4	S11305	0.31108	0.386364	0.693182	0.125	0.176136	0.204545	0.159091	0.0596591	0.0227273	0.0880682	0.392045
5	1080	355	-0.00533762	732	Male	MSM	White	B	4	S11309	0.207386	0.375	0.488636	0.329545	0.264205	0.420455	0.0909091	0.176136	0.221591	0.252841	0.40625
5	5080	320	-0.00448606	766	Male	MSM	White	Non-B	4	S11316	0.71875	0.59233	0.903409	0.923295	0.866477	0.946023	0.392045	0.355114	0.292614	0.789773	0.545455
5	98200	338	-0.00369014	504	Male	MSM	White	B	4	S11321	0.863636	0.508523	0.409091	0.0625	0.0625	0.269886	0.551136	0.764205	0.431818	0.818182	0.730114
5	6180	264	-0.00180939	972	Male	MSM	White	B	4	S11325	0.517045	0.708807	0.769886	0.866477	0.59375	0.795455	0.727273	0.786932	0.872159	0.704545	0.650568
5	68900	312	0.00595039	695	Male	MSM	White	B	4	S11331	0.642045	0.78267	0.767045	0.815341	0.823864	0.963068	0.892045	0.965909	0.889205	0.642045	0.696023
5	187000	448	0.00537335	1051	Male	MSM	Other	B	4	S11359	0.806818	0.704545	0.4375	0.863636	0.755682	0.880682	0.605114	0.553977	0.477273	0.774148	0.8125
5	6830	452	0.0112195	672	Female	Hetero	Black	Non-B	4	S11403	0.886364	0.829545	0.653409	0.71875	0.786932	0.65625	0.588068	0.568182	0.460227	0.715909	0.573864
5	45000	356	-0.00294997	821	Male	MSM	White	B	4	S11404	0.960227	0.803977	0.923295	0.701705	0.752841	0.838068	0.525568	0.619318	0.497159	0.741477	0.724432
5	30494	588	-0.00550417	392	Female	IDU	White	B	4	S11424	0.397727	0.346591	0.68608	0.301136	0.255682	0.232955	0.335227	0.272727	0.15625	0.340909	0.491477
5	6209	561	0.028808	968	Male	MSM	White	Non-B	4	S11432	0.789773	0.920455	0.198864	0.0198864	0.0113636	0.0340909	0.647727	0.78125	0.943182	0.855114	0.772727
5	10604	366	n.a.	607	Male	MSM	Other	B	4	S11442	0.318182	0.269886	0.471591	0.667614	0.678977	0.349432	0.403409	0.275568	0.238636	0.383523	0.164773
5	38205	284	n.a.	634	Male	MSM	White	B	4	S11449	0.477273	0.752841	0.519886	0.571023	0.775568	0.758523	0.886364	0.826705	0.838068	0.306818	0.301136
5	72986	369	0.0128941	820	Male	MSM	White	B	4	S11453	0.278409	0.133523	0.34375	0.0255682	0.0369318	0.03125	0.0511364	0.03125	0.0170455	0.0710227	0.0738636
15	1044	697	-0.00226141	1486	Male	Hetero	White	B	4	S1519	0.261364	0.221591	0.426136	0.578125	0.420455	0.59375	0.196023	0.278409	0.25	0.392045	0.286932
15	2730	292	0.000284817	2966	Female	IDU	White	B	4	S1556	0.758523	0.698864	0.443182	0.542614	0.488636	0.446023	0.636364	0.613636	0.576705	0.386364	0.448864
5	6100	345	-0.00516487	1696	Female	IDU	White	B	4	S30142	0.5625	0.71875	0.181818	0.190341	0.573864	0.5	0.928977	0.931818	0.963068	0.980114	0.987216
5	47386	215	0.00621731	1552	Male	MSM	White	B	4	S30158	0.542614	0.525568	0.829545	0.536932	0.539773	0.764205	0.704545	0.789773	0.275568	0.5625	0.681818
6	4233	565	n.a.	1773	Male	MSM	White	B	4	S30210	0.130682	0.0681818	0.193182	0.161932	0.332386	0.34375	0.176136	0.0653409	0.0142045	0.0767045	0.642045
6	6638	278	0.00616044	1508	Male	Hetero	White	Non-B	4	S30211	0.346591	0.355114	0.423295	0.264205	0.25	0.295455	0.167614	0.130682	0.210227	0.03125	0.0142045
6	61400	820	0.00747091	1770	Male	MSM	White	B	4	S30232	0.298295	0.434659	0.210227	0.298295	0.232955	0.0170455	0.5625	0.386364	0.340909	0.707386	0.707386
6	38100	662	n.a.	1476	Male	MSM	White	B	4	S30239	0.9375	0.946023	0.852273	0.340909	0.596591	0.482955	0.894886	0.903409	0.971591	0.755682	0.931818
6	51200	497	n.a.	1608	Male	MSM	White	B	4	S30326	0.025788	0.103152	0.034384	0.386819	0.174785	0.206304	0.243553	0.297994	0.280802	0.633238	0.398281
6	955	860	n.a.	1765	Male	MSM	White	B	4	S30336	0.346705	0.684814	0.535817	0.782235	0.690544	0.146132	0.0372493	0.034384	0.0429799	0.183381	0.0687679
6	122000	358	-0.00518288	1287	Male	MSM	White	B	4	S30346	0.469914	0.252149	0.375358	0.816619	0.673352	0.762178	0.266476	0.34384	0.469914	0.34957	0.151862
6	4320	373	0.00699632	1492	Female	Hetero	Black	Non-B	4	S30354	0.753582	0.434097	0.502865	0.687679	0.839542	0.418338	0.424069	0.315186	0.412607	0.12894	0.256447
6	22703	380	0.00233284	1466	Male	MSM	White	B	4	S30421	0.512894	0.555874	0.65043	0.893983	0.717765	0.610315	0.418338	0.0630372	0.22063	0.0487106	0.180516
6	32359	300	0.00303511	1170	Male	Hetero	White	Non-B	4	S30510	0.303725	0.469914	0.212034	0.583095	0.555874	0.590258	0.338109	0.389685	0.653295	0.558739	0.805158
6	32428	357	n.a.	1801	Female	Hetero	White	B	4	S30543	0.707736	0.819484	0.147564	0.0544413	0.0802292	0.0830946	0.91404	0.873926	0.912607	0.756447	0.925501
6	n.a.	580	-0.00520951	1563	Male	MSM	White	B	4	S30649	0.143266	0.191977	0.0544413	0.378223	0.266476	0.163324	0.676218	0.186246	0.157593	0.277937	0.303725
6	120000	284	-0.00557508	1571	Male	MSM	White	Non-B	4	S30651	0.47851	0.383954	0.518625	0.87106	0.65043	0.82235	0.60745	0.595989	0.316619	0.404011	0.56447
6	1450	403	n.a.	1510	Female	IDU	White	B	4	S30721	0.0916905	0.255014	0.140401	0.608883	0.630372	0.534384	0.389685	0.386819	0.501433	0.269341	0.0945559
6	929	290	n.a.	1499	Female	Other	White	B	4	S30730	0.853868	0.765043	0.52149	0.286533	0.363897	0.418338	0.670487	0.80659	0.770774	0.928367	0.744986
7	833000	679	n.a.	1608	Male	MSM	White	B	4	S30811	0.527221	0.346705	0.73639	0.541547	0.404011	0.527221	0.52149	0.272206	0.243553	0.514327	0.601719
7	2100	230	0.0096198	1395	Male	Hetero	White	B	4	S30819	0.432665	0.381089	0.862464	0.472779	0.676218	0.704871	0.472779	0.588825	0.621777	0.0945559	0.750716
7	40100	572	n.a.	1491	Female	Hetero	White	n.a.	4	S30841	0.197708	0.114613	0.0659026	0.100287	0.0945559	0.106017	0.0601719	0.106017	0.0401146	0.22063	0.389685
7	47000	245	n.a.	1587	Female	Hetero	Black	Non-B	4	S30845	0.767908	0.775072	0.386819	0.114613	0.269341	0.217765	0.641834	0.65043	0.616046	0.610315	0.919771
7	24000	711	-0.00136105	1433	Male	MSM	White	B	4	S30847	0.873926	0.851003	0.684814	0.209169	0.275072	0.249284	0.82235	0.928367	0.863897	0.934097	0.905444
7	7410	390	0.00293957	1775	Male	MSM	Other	B	4	S30902	0.191977	0.246418	0.0830946	0.0659026	0.0114613	0.025788	0.30086	0.426934	0.459885	0.704871	0.551576
7	40000	425	n.a.	1424	Male	MSM	White	B	4	S30905	0.346041	0.469208	0.143695	0.134897	0.187683	0.281525	0.733138	0.560117	0.565982	0.633431	0.785924
7	1320	726	-0.00517603	1470	Male	IDU	White	Non-B	4	S30920	0.703812	0.847507	0.454545	0.59824	0.392962	0.351906	0.739003	0.656891	0.630499	0.583578	0.570381
7	44900	304	n.a.	1760	Male	MSM	White	B	4	S30935	0.897361	0.6261	0.686217	0.900293	0.756598	0.882698	0.472141	0.642229	0.730205	0.190616	0.252199
7	1237710	340	0.0189095	1237	Female	Other	White	B	4	S31006	0.0058651	0.00293255	0.0146628	0.184751	0.117302	0.1261	0.0557185	0.0938416	0.102639	0.222874	0.170088
7	223000	248	-0.000352347	1392	Female	Hetero	Other	Non-B	4	S31011	0.454545	0.542522	0.853372	0.961877	0.967742	0.991202	0.390029	0.59824	0.762463	0.699413	0.542522
7	12100	424	-0.0050008	1396	Male	Hetero	White	Non-B	4	S31020	0.483871	0.313783	0.246334	0.378299	0.228739	0.519062	0.439883	0.618768	0.472141	0.744868	0.577713
7	38400	204	0.0108152	1513	Male	Hetero	Black	Non-B	4	S31028	0.653959	0.835777	0.302053	0.205279	0.131965	0.269795	0.967742	0.909091	0.912023	0.721408	0.938416
7	231000	336	0.00358071	1511	Female	IDU	White	B	4	S31042	0.240469	0.196481	0.460411	0.520528	0.351906	0.313783	0.102639	0.123167	0.296188	0.363636	0.243402
7	70600	239	-0.0136343	1698	Female	IDU	White	B	4	S31053	0.0381232	0.165689	0.00879765	0.0645161	0.0498534	0.0821114	0.494135	0.483871	0.193548	0.753666	0.627566
7	3020	565	n.a.	1498	Female	Hetero	Black	Non-B	4	S31056	0.536657	0.11437	0.346041	0.217009	0.219941	0.453079	0.0645161	0.0527859	0.0615836	0.0322581	0.0058651
7	12900	481	-0.00520951	1453	Male	Hetero	White	B	4	S31059	0.337243	0.533724	0.416422	0.516129	0.706745	0.483871	0.501466	0.445748	0.41349	0.228739	0.193548
7	36000	451	-0.000416971	1246	Male	Hetero	White	Non-B	4	S31102	0.868035	0.595308	0.178886	0.085044	0.178886	0.146628	0.55132	0.577713	0.596774	0.642229	0.793255
7	1670	672	-0.0051537	1505	Male	Hetero	White	Non-B	4	S31105	0.642229	0.841642	0.457478	0.0909091	0.0821114	0.0410557	0.428152	0.495601	0.480938	0.609971	0.680352
7	29500	258	-0.00406729	1173	Female	IDU	White	Non-B	4	S31114	0.155425	0.102639	0.167155	0.0205279	0.0117302	0.0498534	0.108504	0.143695	0.11437	0.419355	0.325513
7	6930	303	n.a.	1558	Female	Hetero	White	B	4	S31130	0.109971	0.1261	0.601173	0.73607	0.739003	0.475073	0.0322581	0.0293255	0.0381232	0.384164	0.296188
7	7230	415	n.a.	1395	Female	Hetero	White	B	4	S31139	0.258065	0.246334	0.835777	0.912023	0.741935	0.932551	0.205279	0.219941	0.0967742	0.181818	0.815249
7	64200	436	-0.00392925	1451	Male	Hetero	White	B	4	S31152	0.400293	0.636364	0.0762463	0.478006	0.451613	0.205279	0.98827	0.917889	0.879765	0.973607	0.979472
7	132000	360	-0.00126838	1526	Female	Hetero	Black	Non-B	4	S31154	0.601173	0.879765	0.278592	0.560117	0.744868	0.815249	0.894428	0.941349	0.906158	0.351906	0.43695
7	4970	566	-0.00473076	1244	Male	MSM	White	B	4	S31206	0.486804	0.302053	0.841642	0.929619	0.994135	0.847507	0.222874	0.146628	0.390029	0.217009	0.105572
7	9770	790	-0.00445536	1522	Male	MSM	White	B	4	S31211	0.548387	0.935484	0.152493	0.0293255	0.0058651	0.0322581	0.668622	0.319648	0.354839	0.982405	0.583578
7	1700	772	-0.000236312	1504	Male	MSM	White	Non-B	4	S31216	0.313783	0.454545	0.258065	0.595308	0.190616	0.527859	0.656891	0.645161	0.618768	0.843109	0.592375
7	n.a.	279	-0.000519564	1455	Male	Hetero	White	Non-B	4	S31221	0.744868	0.870968	0.812317	0.170088	0.565982	0.307918	0.794721	0.90176	0.844575	0.938416	0.967742
7	217000	201	0.00709026	1398	Female	Hetero	Black	Non-B	4	S31248	0.920821	0.88563	0.832845	0.316716	0.57478	0.740469	0.68915	0.816716	0.771261	0.627566	0.68915
7	29900	383	0.0225513	1377	Male	MSM	White	B	4	S31249	0.847507	0.782991	0.806452	0.55132	0.524927	0.70088	0.516129	0.825513	0.671554	0.766862	0.674487
7	9170	317	0.0164644	1562	Male	MSM	Other	B	4	S31303	0.906158	0.71261	0.953079	0.818182	0.897361	0.85044	0.44868	0.501466	0.533724	0.152493	0.0381232
7	126000	234	0.00648061	1512	Male	MSM	White	B	4	S31330	0.331378	0.170088	0.0645161	0.211144	0.41349	0.228739	0.272727	0.249267	0.29912	0.0234604	0.0146628
7	32400	304	0.0289176	1333	Female	Hetero	Black	Non-B	4	S31358	0.832845	0.973607	0.372434	0.0498534	0.0615836	0.0381232	1	0.994135	1	1	0.98827
8	10700	344	n.a.	1369	Female	Hetero	White	Non-B	4	S31401	0.143695	0.202346	0.117302	0.812317	0.961877	0.868035	0.225806	0.240469	0.222874	0.439883	0.225806
8	17500	394	-0.00404265	1212	Male	IDU	White	B	4	S31431	0.692082	0.868035	0.900293	0.677419	0.774194	0.903226	0.771261	0.879765	0.835777	0.331378	0.351906
8	6650	377	-0.0024228	1433	Male	MSM	White	B	4	S31505	0.535411	0.594901	0.764873	0.611898	0.529745	0.331445	0.365439	0.192635	0.243626	0.405099	0.424929
8	75500	391	-0.00287179	1526	Male	MSM	White	B	4	S31506	0.172805	0.232295	0.490085	0.450425	0.405099	0.368272	0.288952	0.215297	0.209632	0.192635	0.0453258
8	9951	920	-0.00518137	1697	Male	MSM	White	B	4	S31521	0.331445	0.385269	0.311615	0.250708	0.300283	0.311615	0.373938	0.444759	0.606232	0.152975	0.141643
8	2535	396	-0.00714316	1444	Male	MSM	White	B	4	S31534	0.220963	0.359773	0.430595	0.954674	0.883853	0.858357	0.402266	0.416431	0.719547	0.439093	0.399433
8	5885	444	-0.00145564	1492	Female	IDU	White	B	4	S31541	0.70255	0.832861	0.626062	0.167139	0.29745	0.26204	0.835694	0.883853	0.869688	0.883853	0.946176
8	1357	421	0.00327301	1438	Female	IDU	White	Non-B	4	S31544	0.507082	0.767705	0.92068	0.966006	0.951841	0.949008	0.790368	0.810198	0.807365	0.696884	0.793201
8	65174	543	0.00117387	1374	Female	Hetero	White	Non-B	4	S31545	0.490085	0.617564	0.583569	0.779037	0.807365	0.606232	0.413598	0.688385	0.447592	0.552408	0.385269
8	186259	222	0.0109344	1700	Male	MSM	White	B	4	S31549	0.997167	0.968839	0.971671	0.968839	0.96034	0.988669	0.86119	0.831445	0.917847	0.815864	0.660057
8	22034	424	0.0108387	1650	Male	IDU	White	B	4	S31557	0.365439	0.66289	0.988669	0.988669	0.977337	0.943343	0.679887	0.8017	0.832861	0.623229	0.654391
8	5553	500	0.0185676	1464	Male	Hetero	White	B	4	S31605	0.524079	0.688385	0.889518	0.889518	0.912181	0.934844	0.657224	0.552408	0.745042	0.396601	0.376771
8	973	370	-0.00857817	1436	Female	IDU	Unknown	B	4	S31628	0.923513	0.98017	0.694051	0.201133	0.501416	0.304533	0.994334	0.983003	0.926346	0.733711	1
8	225443	208	0.00658215	1143	Male	MSM	White	B	4	S31636	0.0849858	0.152975	0.121813	0.685552	0.560907	0.549575	0.164306	0.150142	0.1983	0.169972	0.223796
8	30916	290	0.00011787	1743	Male	IDU	White	B	4	S31651	0.104816	0.192635	0.133144	0.390935	0.454674	0.220963	0.243626	0.212465	0.201133	0.0254958	0.0169972
8	79356	942	-0.00345916	1217	Female	Hetero	White	Non-B	4	S31653	0.101983	0.209632	0.0623229	0.13881	0.473088	0.15864	0.226629	0.172805	0.226629	0.00283286	0.00283286
8	31311	254	-0.00574695	1699	Female	Hetero	Black	Non-B	4	S31707	0.759207	0.82153	0.614731	0.393768	0.691218	0.784703	0.651558	0.640227	0.739377	0.515581	0.575071
8	38499	218	0.00171167	1298	Male	Hetero	Black	Non-B	4	S31714	0.784703	0.824363	0.640227	0.31728	0.694051	0.543909	0.546742	0.620397	0.74221	0.294618	0.147309
8	54495	638	-0.00108315	1425	Male	MSM	White	B	4	S31718	0.439093	0.708215	0.849858	0.847025	0.974504	0.883853	0.150142	0.229462	0.33711	0.229462	0.490085
8	46645	411	0.000223108	1567	Male	MSM	White	B	4	S31723	0.453258	0.784703	0.810198	0.951841	0.997167	0.991501	0.963173	0.855524	0.822946	0.92068	0.997167
8	3055	382	-0.00364089	1402	Male	IDU	White	B	4	S31809	0.552408	0.628895	0.929178	0.854108	0.835694	0.804533	0.331445	0.365439	0.164306	0.490085	0.906516
8	1774	494	0.0184658	1538	Male	Hetero	White	Non-B	4	S31830	0.589235	0.444759	0.487252	0.348442	0.288952	0.288952	0.427762	0.382436	0.300283	0.305949	0.133144
8	108357	385	n.a.	1382	Male	Hetero	White	Non-B	4	S31835	0.883853	0.637394	0.189802	0.679887	0.677054	0.790368	0.759207	0.889518	0.903683	0.929178	0.78187
8	1723	619	-0.00500825	1401	Female	Hetero	White	B	4	S31853	0.733711	0.827195	0.439093	0.643059	0.470255	0.536827	0.586402	0.915014	0.934844	0.951841	0.617564
8	36562	355	0.000832851	1340	Female	Hetero	Other	Non-B	4	S31902	0.611898	0.600567	0.858357	0.660057	0.549575	0.66289	0.371105	0.407932	0.407932	0.852691	0.643059
8	2046	487	-0.00692752	1406	Male	MSM	Black	B	4	S31913	0.688385	0.433428	0.560907	0.518414	0.640227	0.586402	0.422096	0.422096	0.467422	0.560907	0.450425
8	6266	583	-0.00441028	1288	Female	Hetero	White	Non-B	4	S31914	0.141643	0.220963	0.206799	0.484419	0.283286	0.266289	0.388102	0.325779	0.322946	0.566572	0.498584
8	247	767	n.a.	1362	Female	Hetero	White	B	4	S31921	0.770538	0.603399	0.818697	0.696884	0.586402	0.657224	0.314448	0.555241	0.611898	0.654391	0.572238
8	214316	325	-0.00353692	1349	Female	Hetero	White	Non-B	4	S31934	0.161473	0.1983	0.446176	0.508499	0.294618	0.487252	0.1983	0.254958	0.303116	0.0793201	0.0339943
8	27650	508	-0.00298374	1458	Male	MSM	White	B	4	S31953	0.96034	0.393768	0.405099	0.793201	0.852691	0.688385	0.376771	0.643059	0.798867	0.614731	0.413598
8	10840	288	-0.00367796	1384	Female	Hetero	Other	Non-B	4	S31959	0.274788	0.365439	0.328612	0.501416	0.413598	0.203966	0.396601	0.359773	0.25779	0.611898	0.532578
9	48250	358	-0.00172358	1758	Male	MSM	White	B	4	S32020	0.875354	0.711048	0.790368	0.371105	0.600567	0.524079	0.385269	0.543909	0.617564	0.524079	0.589235
9	4690	352	n.a.	1530	Female	Hetero	Other	Non-B	4	S32042	0.235127	0.300283	0.410765	0.441926	0.454674	0.342776	0.152975	0.113314	0.15864	0.260623	0.473088
9	8	546	n.a.	1709	Female	Hetero	Black	n.a.	4	S32046	0.830028	0.84136	0.957507	0.946176	0.849858	0.94051	0.923513	0.951841	0.810198	0.899433	0.838527
9	31711	285	-0.00404864	1471	Male	MSM	White	B	4	S32049	0.847025	0.835694	0.456091	0.549575	0.478754	0.96034	0.730878	0.963173	0.849858	0.971671	0.883853
9	9799	590	-0.0061104	1536	Male	IDU	White	B	4	S32053	0.260623	0.29745	0.492918	0.529745	0.620397	0.672805	0.23796	0.433428	0.379603	0.133144	0.13881
9	9113	701	0.0255732	1356	Female	Other	Black	Non-B	4	S32104	0.637394	0.413598	0.932011	0.461756	0.407932	0.590652	0.271955	0.311615	0.311615	0.0113314	0.0226629
9	36994	300	-0.00235961	1432	Female	Hetero	White	B	4	S32107	0.267143	0.28	0.497143	0.46	0.414286	0.594286	0.397143	0.562857	0.611429	0.848571	0.54
9	42483	338	-0.00285932	1420	Female	Hetero	White	B	4	S32146	0.82	0.468571	0.867143	0.5	0.605714	0.774286	0.494286	0.485714	0.428571	0.64	0.485714
9	5562	770	-0.000762686	1305	Male	MSM	White	B	4	S32153	0.911429	0.36	0.705714	0.395714	0.631429	0.434286	0.437143	0.531429	0.52	0.625714	0.717143
9	7281	441	-0.0053098	1131	Female	Other	White	B	4	S32156	0.4	0.357143	0.877143	0.677143	0.838571	0.75	0.548571	0.571429	0.5	0.628571	0.638571
9	1235	-148	-0.00424359	1341	Male	MSM	Other	B	4	S32202	0.422857	0.531429	0.411429	0.308571	0.468571	0.742857	0.522857	0.751429	0.677143	0.174286	0.154286
9	27407	479	-0.0019198	1508	Female	Other	White	Non-B	4	S32206	0.0771429	0.154286	0.02	0.16	0.16	0.22	0.44	0.36	0.371429	0.665714	0.545714
9	24635	229	0.000641541	1427	Male	Hetero	Black	Non-B	4	S32213	0.168571	0.382857	0.2	0.0428571	0.322857	0.16	0.38	0.374286	0.825714	0.117143	0.374286
9	20700	490	-0.00369043	1211	Male	IDU	White	B	4	S32215	0.865714	0.385714	0.522857	0.917143	0.925714	0.965714	0.382857	0.311429	0.445714	0.24	0.157143
9	149000	231	0.00430943	1630	Male	MSM	White	B	4	S32216	0.748571	0.702857	0.637143	0.24	0.32	0.302857	0.891429	0.585714	0.608571	0.602857	0.871429
9	37000	528	0.00737785	1315	Male	MSM	White	B	4	S32237	0.745714	0.774286	0.454286	0.985714	0.82	0.525714	0.957143	0.731429	0.774286	0.862857	0.942857
9	1400000	213	0.00544733	1226	Male	Hetero	White	B	4	S32239	0.437143	0.514286	0.831429	0.954286	0.982857	0.948571	0.782857	0.82	0.637143	0.702857	0.754286
9	28300	413	-0.00566223	1127	Male	MSM	White	B	4	S32257	0.585714	0.202857	0.548571	0.744286	0.242857	0.137143	0.154286	0.16	0.202857	0.185714	0.217143
9	140000	256	-0.0015172	1564	Male	MSM	White	B	4	S32309	0.0428571	0.0285714	0.102857	0.0114286	0.0285714	0.0371429	0.0285714	0.0185714	0.0228571	0.0285714	0.105714
9	12000	680	0.00601762	1161	Male	MSM	White	B	4	S32311	0.814286	0.942857	0.54	0.395714	0.38	0.24	0.654286	0.425714	0.662857	0.617143	0.514286
9	7400	404	-0.0027319	1184	Male	IDU	White	Non-B	4	S32318	0.848571	0.864286	0.591429	0.951429	0.988571	0.985714	0.814286	0.914286	0.942857	0.708571	0.665714
9	67760	425	-0.00224955	1502	Male	MSM	White	B	4	S32331	0.862857	0.627143	0.542857	0.674286	0.791429	0.342857	0.174286	0.214286	0.237143	0.331429	0.354286
9	37665	404	-0.00198115	1374	Male	MSM	White	Non-B	4	S32334	0.628571	0.931429	0.701429	0.845714	0.782857	0.727143	0.977143	0.908571	0.737143	0.874286	0.894286
9	4668	409	-0.000776836	1365	Male	MSM	White	B	4	S32343	0.725714	0.611429	0.485714	0.871429	0.861429	0.888571	0.357143	0.782857	0.842857	0.397143	0.357143
9	165000	244	-0.00191904	1154	Male	MSM	White	B	4	S32352	0.882857	0.577143	0.905714	0.3	0.165714	0.36	0.334286	0.417143	0.162857	0.348571	0.38
9	1360000	356	-0.000158639	1434	Male	MSM	White	Non-B	4	S32409	0.562857	0.394286	0.742857	0.314286	0.505714	0.554286	0.485714	0.58	0.477143	0.337143	0.282857
9	44962	233	-0.00401723	1438	Female	Hetero	White	Non-B	4	S32416	0.185714	0.297143	0.205714	0.345714	0.394286	0.325714	0.471429	0.368571	0.411429	0.377143	0.231429
9	14100	232	-0.00201932	1175	Male	MSM	Other	Non-B	4	S32423	0.108571	0.148571	0.0257143	0.108571	0.0914286	0.0857143	0.245714	0.24	0.517143	0.437143	0.537143
9	43894	501	-0.00213559	1158	Male	IDU	White	B	4	S32527	0.977143	0.685714	0.662857	0.391429	0.411429	0.354286	0.574286	0.468571	0.508571	0.614286	0.722857
9	93709	376	-0.00750913	1466	Male	MSM	Other	B	4	S32535	0.04	0.0314286	0.141429	0.0257143	0.0885714	0	0	0	0.0657143	0	0.00285714
9	251706	276	-0.00030343	1171	Male	MSM	White	B	4	S32541	0.974286	0.828571	0.914286	0.611429	0.825714	0.671429	0.605714	0.565714	0.505714	0.991429	0.7
9	39708	429	0.0073394	1792	Male	MSM	White	B	4	S32551	0.00571429	0.00571429	0.00857143	0.0228571	0.0257143	0.00285714	0.00857143	0.0114286	0.0171429	0.00857143	0
10	2030	322	-0.00421957	1162	Female	Hetero	White	Non-B	4	S32609	0.151429	0.311429	0.254286	0.38	0.34	0.418571	0.0514286	0.105714	0.117143	0.271429	0.262857
10	12200	250	0.0170011	1377	Female	Hetero	White	Non-B	4	S32642	0.441429	0.605714	0.394286	0.734286	0.76	0.82	0.731429	0.314286	0.387143	0.514286	0.854286
10	27900	296	-0.00282364	1432	Male	MSM	White	B	4	S32646	0.371429	0.6	0.525714	0.631429	0.668571	0.84	0.448571	0.354286	0.597143	0.214286	0.162857
10	40100	417	-0.00250948	1442	Female	Hetero	White	B	4	S32651	0.308571	0.451429	0.811429	0.902857	0.914286	0.897143	0.542857	0.661429	0.525714	0.725714	0.662857
10	50900	243	-0.000894056	1248	Male	MSM	White	Non-B	4	S32655	0.76	0.351429	0.325714	0.285714	0.482857	0.394286	0.294286	0.431429	0.42	0.171429	0.111429
10	24100	658	n.a.	1470	Male	MSM	White	Non-B	4	S32704	0.108262	0.150997	0.193732	0.461538	0.339031	0.373219	0.22792	0.196581	0.193732	0.376068	0.296296
10	14000	251	-0.00616879	1796	Male	MSM	White	B	4	S32707	0.0569801	0.111111	0.242165	0.125356	0.0740741	0.14245	0.128205	0.190883	0.0769231	0.381766	0.384615
10	3740	768	-0.00646322	1576	Female	Hetero	Other	B	4	S32743	0.168091	0.330484	0.156695	0.905983	0.595442	0.467236	0.851852	0.672365	0.319088	0.612536	0.760684
10	4140	571	-0.012809	1510	Male	MSM	White	B	4	S32747	0.424501	0.552707	0.222222	0.17094	0.196581	0.150997	0.407407	0.917379	0.552707	0.592593	0.447293
10	119000	423	-0.00226924	1504	Male	MSM	White	B	4	S32752	0.193732	0.257835	0.415954	0.521368	0.367521	0.54416	0.358974	0.575499	0.649573	0.874644	0.794872
10	71723	210	0.00243149	1548	Male	IDU	White	B	4	S32821	0.165242	0.0712251	0.102564	0.048433	0.0683761	0.0683761	0.131054	0.0826211	0.108262	0.102564	0.159544
10	45712	279	-0.00743691	1572	Female	Hetero	Other	Non-B	4	S32823	0.364672	0.646724	0.578348	0.472934	0.512821	0.612536	0.410256	0.817664	0.589744	0.54416	0.487179
10	14820	417	0.00841801	1575	Female	Hetero	Black	Non-B	4	S32847	0.031339	0.0683761	0.045584	0.0541311	0.0512821	0.0655271	0.017094	0.002849	0.122507	0.00569801	0.042735
10	1809	321	n.a.	1584	Male	MSM	White	n.a.	4	S32912	0.680912	0.575499	1	0.80057	0.974359	0.669516	0.0826211	0.116809	0.148148	0.529915	0.626781
10	21155	395	-0.00113614	1282	Male	MSM	White	B	4	S32925	0.190883	0.0569801	0.863248	0.48433	0.433048	0.474359	0.0968661	0.156695	0.179487	0.547009	0.245014
10	28750	374	n.a.	1481	Male	MSM	White	B	4	S32929	0.689459	0.663818	0.487179	0.339031	0.173789	0.133903	0.683761	0.871795	0.752137	0.786325	0.851852
10	158916	405	n.a.	1440	Male	Other	White	n.a.	4	S32953	0.558405	0.559829	0.364672	0.575499	0.641026	0.703704	0.655271	0.538462	0.65812	0.353276	0.347578
10	1363	618	0.0181733	1981	Female	Hetero	White	B	4	S50101	0.551282	0.393162	0.766382	0.37037	0.492877	0.598291	0.481481	0.301994	0.378917	0.273504	0.339031
10	1861	761	-0.0134501	2643	Female	Hetero	White	B	4	S50111	0.22792	0.196581	0.25641	0.390313	0.239316	0.301994	0.376068	0.415954	0.270655	0.649573	0.566952
10	303	599	0.0308415	3700	Female	Hetero	White	B	4	S50115	0.655271	0.407407	0.347578	0.507123	0.467236	0.367521	0.45584	0.561254	0.299145	0.803419	0.7151
10	12000	491	n.a.	3883	Male	Hetero	White	B	4	S50146	0.860399	0.675214	0.903134	0.680912	0.555556	0.623932	0.564103	0.80057	0.529915	0.623932	0.68661
10	17900	253	n.a.	4483	Male	IDU	White	B	4	S50149	0.962963	0.390313	0.407407	0.767806	0.478632	0.276353	0.441595	0.2849	0.267806	0.253561	0.344729
10	2152	1544	-0.023698	4690	Male	IDU	Other	B	4	S50206	0.34188	0.505698	0.387464	0.65812	0.783476	0.863248	0.561254	0.293447	0.259259	0.290598	0.162393
10	1537	267	-0.015008	2253	Female	IDU	White	Non-B	4	S50208	0.017094	0.00569801	0.00569801	0.034188	0.019943	0.011396	0.025641	0.019943	0.011396	0.02849	0.031339
10	2108	527	0.00904721	4462	Male	IDU	White	B	4	S50210	0.786325	0.874644	0.74359	0.726496	0.888889	0.900285	0.877493	0.928775	0.911681	0.957265	0.877493
10	8824	599	-0.0135095	4672	Male	Hetero	White	B	4	S50212	0.270655	0.319088	0.310541	0.797721	0.42735	0.917379	0.176638	0.185185	0.239316	0.25641	0.709402
10	4431	392	-0.0226164	4253	Male	MSM	White	B	4	S50217	0.752137	0.353276	0.97151	0.276353	0.257835	0.410256	0.239316	0.464387	0.481481	0.561254	0.501425
10	30652	915	n.a.	1829	Female	Hetero	White	B	4	S50223	0.700855	0.505698	0.495726	0.641026	0.82906	0.823362	0.401709	0.242165	0.34188	0.470085	0.376068
10	3190	596	n.a.	3102	Male	MSM	White	n.a.	4	S50236	0.438746	0.450142	0.598291	0.512821	0.481481	0.441595	0.467236	0.60114	0.542735	0.458689	0.353276
10	7889	484	n.a.	4086	Male	MSM	White	B	4	S50249	0.626781	0.980057	0.65812	1	0.997151	0.88604	0.994302	0.452991	0.393162	0.495726	0.803419
11	107151	300	n.a.	3513	Male	IDU	White	B	4	S50353	0.638177	0.581197	0.692308	0.421652	0.675214	0.809117	0.803419	0.780627	0.797721	0.222222	0.415954
11	27542	560	n.a.	3593	Male	Hetero	White	B	4	S50355	0.880342	0.84188	0.968661	0.854701	0.891738	0.837607	0.60114	0.733618	0.749288	0.57265	0.509972
11	22387	420	0.00252106	1987	Male	Other	Black	Non-B	4	S50421	0.143695	0.33871	0.205279	0.346041	0.351906	0.334311	0.246334	0.29912	0.375367	0.190616	0.278592
11	22000	530	0.0130974	4007	Female	Hetero	White	Non-B	4	S50436	0.123167	0.164223	0.416422	0.337243	0.416422	0.346041	0.316716	0.193548	0.31085	0.319648	0.187683
11	7173	200	n.a.	2267	Female	Hetero	Black	Non-B	4	S50446	0.646628	0.554252	0.944282	0.953079	0.964809	0.815249	0.604106	0.225806	0.609971	0.97654	0.797654
11	1640	579	n.a.	2630	Male	IDU	White	Non-B	4	S50503	0.155425	0.319648	0.378299	0.343109	0.211144	0.173021	0.219941	0.208211	0.111437	0.026393	0.0527859
11	359	240	0.0015018	5245	Male	IDU	Unknown	B	4	S50520	0.243402	0.348974	0.560117	0.70088	0.642229	0.59824	0.759531	0.431085	0.293255	0.85044	0.680352
11	33076	560	-0.00259722	4853	Male	Other	White	B	4	S50613	0.944282	0.994135	0.891496	0.894428	0.702346	0.739003	1	0.935484	0.917889	0.991202	0.947214
11	95500	236	n.a.	2952	Male	MSM	White	B	4	S50615	0.351906	0.557185	0.8739	0.756598	0.181818	0.390029	0.695015	0.829912	0.768328	0.340176	0.269795
11	15700	415	n.a.	2571	Female	Hetero	White	B	4	S50627	0.985337	0.991202	0.821114	0.98827	0.891496	0.98827	0.762463	0.533724	0.548387	0.756598	0.565982
11	1248	339	0.0317941	5984	Male	IDU	White	B	4	S50630	0.730205	0.86217	0.797654	0.246334	0.392962	0.184751	0.730205	0.68915	0.759531	0.668622	0.746334
11	24378	647	-0.0117797	4034	Male	Hetero	White	B	4	S50637	0.27566	0.730205	0.392962	0.869501	0.809384	0.835777	0.57478	0.240469	0.211144	0.480938	0.249267
11	13000	626	n.a.	3327	Male	MSM	Other	B	4	S50701	0.281525	0.184751	0.225806	0.208211	0.123167	0.208211	0.0762463	0.134897	0.0938416	0.219941	0.105572
11	30000	375	-0.00512576	2410	Male	Other	Other	B	4	S50724	0.486804	0.313783	0.507331	0.636364	0.431085	0.577713	0.340176	0.756598	0.328446	0.521994	0.510264
11	69000	370	0.0114592	2961	Female	Hetero	Black	Non-B	4	S50727	0.378299	0.709677	0.71261	0.906158	0.744868	0.475073	0.868035	0.645161	0.510264	0.442815	0.86217
11	45300	490	n.a.	4520	Male	MSM	White	n.a.	4	S50735	0.956012	0.944282	0.956012	0.460411	0.456012	0.43695	0.958944	0.932551	0.865103	0.917889	0.897361
11	34500	512	-0.00471847	3847	Female	Hetero	White	n.a.	4	S50745	0.28739	0.296188	0.0762463	0.360704	0.222874	0.0967742	0.319648	0.205279	0.196481	0.202346	0.489736
11	45508	210	n.a.	4689	Male	IDU	White	B	4	S50754	0.0791789	0.111437	0.0615836	0.26393	0.171554	0.199413	0.13783	0.108504	0.152493	0.193548	0.28739
11	52	851	n.a.	5743	Male	Other	Unknown	n.a.	4	S50802	0.530792	0.234604	0.44868	0.284457	0.29912	0.501466	0.269795	0.416422	0.346041	0.316716	0.178886
11	266000	301	n.a.	2605	Male	Hetero	White	B	4	S50809	0.539589	0.33871	0.835777	0.426686	0.536657	0.580645	0.639296	0.668622	0.366569	0.83871	0.703812
11	48900	304	n.a.	3587	Male	MSM	White	B	4	S50841	0.768328	0.771261	0.953079	0.568915	0.847507	0.809384	0.697947	0.794721	0.824047	0.255132	0.237537
11	104000	235	n.a.	3934	Male	IDU	White	B	4	S50844	0.463343	0.519062	0.246334	0.369501	0.595308	0.70088	0.671554	0.451613	0.454545	0.117302	0.0791789
11	81807	341	n.a.	3812	Male	IDU	White	B	4	S50857	0.252199	0.439883	0.252199	0.582111	0.543988	0.841642	0.935484	0.882698	0.483871	0.774194	0.821114
12	8920	300	n.a.	2043	Female	Hetero	Other	Non-B	4	S50912	0.395894	0.753666	0.486804	0.771261	0.900293	0.970674	0.730205	0.926686	0.935484	0.762463	0.824047
12	13993	555	0.00366967	1867	Female	Hetero	White	B	4	S50916	0.88563	0.824047	0.841642	0.897361	0.938416	0.719941	0.982405	0.86217	0.718475	0.953079	0.958944
12	93000	333	n.a.	3152	Female	Hetero	White	B	4	S50924	0.83871	0.697947	0.639296	0.548387	0.788856	0.491202	0.187683	0.255132	0.304985	0.466276	0.29912
12	20	543	n.a.	1836	Female	Hetero	White	n.a.	4	S50938	0.683284	0.653959	0.504399	0.856305	0.479472	0.791789	0.501466	0.360704	0.281525	0.730205	0.706745
12	2660	1098	n.a.	3333	Male	MSM	White	n.a.	4	S50953	0.656891	0.472141	0.13783	0.595308	0.590909	0.450147	0.589443	0.410557	0.469208	0.753666	0.70088
12	5260	325	n.a.	2754	Female	IDU	White	B	4	S50958	0.941349	0.859238	0.906158	0.681818	0.865103	0.71261	0.835777	0.753666	0.821114	0.560117	0.656891
12	36000	305	n.a.	2112	Male	MSM	White	B	4	S51011	0.619048	0.511905	0.89881	0.491071	0.535714	0.595238	0.672619	0.598214	0.602679	0.708333	0.678571
12	77601	225	n.a.	3957	Male	IDU	Unknown	B	4	S51032	0.235119	0.169643	0.488095	0.175595	0.28125	0.22619	0.193452	0.0922619	0.217262	0.0863095	0.107143
12	59000	503	0.0047198	4690	Male	IDU	White	B	4	S51033	0.0892857	0.10119	0.157738	0.119048	0.190476	0.0892857	0.0714286	0.0565476	0.0505952	0.10119	0.25
12	n.a.	392	-0.0109589	3716	Male	IDU	Unknown	B	4	S51036	0.455357	0.241071	0.666667	0.306548	0.377976	0.342262	0.30506	0.205357	0.241071	0.377976	0.127976
12	n.a.	487	-0.00819146	3926	Male	MSM	White	B	4	S51038	0.842262	0.770833	0.9375	0.766369	0.696429	0.741071	0.797619	0.360119	0.389881	0.630952	0.459821
12	29000	444	-0.00536658	2422	Male	MSM	White	B	4	S51109	0.389881	0.309524	0.244048	0.699405	0.53869	0.324405	0.267857	0.208333	0.205357	0.53869	0.505952
2	1280	499	-0.00453062	2000	Male	Hetero	White	Non-B	4	S5111-G5	0.693452	0.693452	0.803571	0.485119	0.877976	0.550595	0.889881	0.824405	0.764881	0.580357	0.449405
12	n.a.	214	-0.00185964	2976	Male	MSM	White	B	4	S51113	0.291667	0.404762	0.625	0.791667	0.800595	0.681548	0.543155	0.446429	0.565476	0.639881	0.610119
12	n.a.	280	0.0139553	3679	Male	IDU	White	B	4	S51120	0.28869	0.339286	0.407738	0.421131	0.473214	0.419643	0.464286	0.357143	0.514881	0.372024	0.627976
12	11631	387	-0.0159805	2857	Female	Hetero	Other	Non-B	4	S51133	0.247024	0.46131	0.321429	0.651786	0.571429	0.744048	0.688988	0.544643	0.803571	0.244048	0.258929
12	n.a.	546	n.a.	2651	Male	IDU	Unknown	n.a.	4	S51147	0.575893	0.720238	0.821429	0.657738	0.744048	0.53869	0.770833	0.46131	0.508929	0.392857	0.782738
12	n.a.	350	n.a.	3268	Male	IDU	Unknown	n.a.	4	S51156	0.00595238	0.00297619	0.00595238	0.077381	0.0714286	0.0922619	0.0297619	0.00892857	0	0.0178571	0.0119048
12	n.a.	510	n.a.	3725	Male	IDU	White	B	4	S51157	0.488095	0.416667	0.125	0.0357143	0.00297619	0.00892857	0.8125	0.934524	0.928571	0.946429	0.922619
12	106638	441	-0.000786671	2404	Female	IDU	White	B	4	S51201	0.0386905	0.0833333	0.0297619	0.14881	0.217262	0.151786	0.27381	0.0952381	0.196429	0.151786	0.4375
12	23863	242	0.0176732	3949	Male	Hetero	White	B	4	S51221	0.52381	0.604167	0.696429	0.571429	0.547619	0.47619	0.553571	0.550595	0.669643	0.71131	0.60119
12	43506	450	-0.00461645	2105	Female	IDU	White	B	4	S51227	0.988095	0.872024	0.758929	0.688988	0.665179	0.598214	0.708333	0.428571	0.666667	0.383929	0.354167
12	3730	487	-0.00887794	1934	Female	IDU	White	B	4	S51231	0.252976	0.369048	0.580357	0.696429	0.720238	0.730655	0.636905	0.473214	0.559524	0.616071	0.571429
12	75000	446	0.00677467	1973	Male	Hetero	Black	Non-B	4	S51236	0.217262	0.467262	0.1875	0.334821	0.425595	0.520833	0.483631	0.403274	0.511905	0.404762	0.574405
12	25700	434	0.00708915	5858	Male	IDU	White	B	4	S51247	0.747024	0.875	0.485119	0.145833	0.0178571	0.119048	0.979167	0.973214	0.782738	0.931548	0.946429
12	28600	497	-0.0142797	3003	Male	IDU	White	B	4	S51252	0.732143	0.96131	0.627976	0.9375	0.96131	0.970238	0.994048	0.952381	0.952381	0.39881	0.52381
12	23900	447	-0.00593455	2085	Male	Hetero	Black	Non-B	4	S51256	0.720238	0.571429	0.723214	0.672619	0.6875	0.630952	0.434524	0.636905	0.494048	0.369048	0.699405
12	56700	514	0.00684062	2472	Male	Hetero	White	Non-B	4	S51257	0.202381	0.215774	0.366071	0.702381	0.89881	0.869048	0.717262	0.104167	0.0654762	0.422619	0.327381
2	4510	264	n.a.	1845	Male	MSM	White	B	4	S5133-G5	0.672619	0.857143	0.678571	0.71131	0.75	0.839286	0.53869	0.912202	0.889881	0.258929	0.077381
12	40600	405	0.00172715	6433	Male	MSM	White	B	4	S51345	0.651786	0.854167	0.839286	0.958333	0.958333	0.997024	0.556548	0.633929	0.672619	0.238095	0.166667
12	29500	216	-0.00976551	4254	Male	MSM	White	B	4	S51346	0.666667	0.869048	0.517857	0.869048	0.785714	0.875	0.815476	0.919643	0.797619	0.517857	0.419643
12	46000	292	-0.0139151	2120	Male	MSM	White	B	4	S51351	0.900298	0.946429	1	0.741071	0.860119	0.854167	0.705357	0.744048	0.622024	0.729167	0.934524
2	18800	498	n.a.	1939	Female	IDU	White	B	4	S5150-G5	0.0863095	0.0505952	0.136905	0.276786	0.127976	0.0505952	0.0327381	0.0297619	0.0386905	0.0595238	0.0208333
13	32300	298	-0.0100422	2117	Male	Hetero	White	Non-B	4	S51504	0.0357143	0.0327381	0.178571	0.00595238	0.0357143	0.0386905	0.0505952	0.0416667	0.0595238	0.0267857	0.0357143
13	n.a.	390	-0.00807768	3044	Male	MSM	White	B	4	S51542	0.230303	0.70303	0.168182	0.793939	0.793939	0.428788	0.939394	0.0787879	0.198485	0.151515	0.181818
13	22000	650	-0.00840877	4110	Male	MSM	White	B	4	S51613	0.80303	0.424242	0.942424	0.521212	0.248485	0.121212	0.49697	0.293939	0.360606	0.715152	0.666667
13	2926	200	0.021043	3497	Male	IDU	White	B	4	S51643	0.783333	0.569697	0.877273	0.648485	0.581818	0.530303	0.709091	0.918182	0.693939	0.936364	0.815152
13	22803	460	n.a.	4669	Male	MSM	White	B	4	S51702	0.484848	0.742424	0.657576	0.815152	0.840909	0.960606	0.854545	0.781818	0.75303	0.654545	0.966667
13	2655	280	-0.00270523	3923	Male	MSM	White	B	4	S51707	0.0681818	0.20303	0.0969697	0.784848	0.654545	0.727273	0.409091	0.118182	0.0969697	0.133333	0.263636
13	11419	320	-0.00328145	2354	Female	IDU	White	B	4	S51714	0.533333	0.6	0.9	0.557576	0.621212	0.618182	0.666667	0.836364	0.993939	0.254545	0.612121
13	5760	240	0.00292802	3642	Male	IDU	White	B	4	S51733	0.492424	0.769697	0.142424	0.933333	0.806061	0.790909	0.875758	0.50303	0.784848	0.545455	0.7
13	18253	259	n.a.	4501	Female	IDU	White	B	4	S51742	0.454545	0.833333	0.569697	0.890909	0.821212	0.881818	0.806061	0.666667	0.90303	0.560606	0.248485
13	1215	462	-0.000266208	4743	Male	IDU	White	B	4	S51744	0.0181818	0.0181818	0.0212121	0.0515152	0.10303	0.0424242	0.030303	0.0242424	0.0242424	0.030303	0.030303
13	12054	375	0.0050253	2580	Female	Hetero	White	B	4	S51802	0.939394	0.875758	0.612121	0.790909	0.812121	0.793939	0.851515	0.327273	0.862121	0.787879	0.954545
13	12434	238	-0.00973493	5169	Male	MSM	White	B	4	S51812	0.739394	0.993939	0.930303	0.851515	0.909091	0.860606	0.933333	0.978788	0.975758	0.760606	0.948485
13	4972	512	-0.000334175	4554	Male	IDU	White	B	4	S51825	0.301515	0.951515	0.478788	0.660606	0.566667	0.245455	0.0787879	0.0575758	0.0454545	0.121212	0.0939394
13	3486	281	0.00796304	4607	Female	IDU	White	B	4	S51828	0.415152	0.978788	0.842424	0.975758	0.990909	0.990909	0.5	0.409091	0.248485	0.627273	0.642424
13	20898	322	-0.00418939	3001	Female	IDU	White	B	4	S51901	0.672727	0.812121	0.7	0.860606	0.80303	0.748485	0.930303	0.70303	0.606061	0.745455	0.981818
13	10800	272	n.a.	3764	Male	MSM	White	B	4	S51921	0.990909	0.851515	0.790909	0.560606	0.533333	0.439394	0.821212	0.530303	0.515152	0.439394	0.512121
13	909	894	0.00483834	2432	Female	Hetero	Black	Non-B	4	S51932	0.442424	0.0757576	0.3	0.0484848	0.0575758	0.0818182	0.069697	0.0636364	0.0818182	0.0515152	0.627273
13	13245	465	0.003266	1979	Female	Hetero	White	B	4	S51933	0.783333	0.437879	0.836364	0.457576	0.275758	0.284848	0.590909	0.930303	0.457576	0.890909	0.875758
13	95073	367	-0.00366254	2451	Male	MSM	White	B	4	S51949	0.616667	0.327273	0.118182	0.821212	0.836364	0.772727	0.672727	0.763636	0.366667	0.663636	0.834848
13	n.a.	340	0.00343525	2478	Female	Hetero	White	B	4	S52004	0.457576	0.0606061	0.272727	0.154545	0.0818182	0.0909091	0.0545455	0.1	0.0515152	0.0939394	0.160606
13	33000	314	n.a.	4016	Male	IDU	White	B	4	S52010	0.339394	0.727273	0.218182	0.451515	0.577273	0.70303	0.469697	0.615152	0.875758	0.236364	0.418182
13	7898	350	-0.0141715	4286	Female	Hetero	White	B	4	S52041	0.818182	0.281818	0.509091	0.372727	0.390909	0.4	0.363636	0.954545	0.415152	0.666667	0.681818
13	2326	378	-0.0218044	4375	Female	Hetero	Unknown	B	4	S52042	0.357576	0.348485	0.148485	0.321212	0.384848	0.454545	0.4	0.748485	0.481818	0.581818	0.306061
13	10549	452	-0.00745044	2235	Female	Hetero	White	B	4	S52052	0.651515	0.318182	0.333333	0.4	0.318182	0.306061	0.287879	0.890909	0.324242	0.639394	0.621212
13	2796	285	-0.00322022	5124	Male	MSM	White	B	4	S52054	0.154545	0.0636364	0.530303	0.20303	0.166667	0.215152	0.112121	0.169697	0.130303	0.263636	0.466667
2	102000	514	0.0048535	1954	Male	MSM	White	B	4	S5207-G5	0.658683	0.742515	0.538922	0.676647	0.760479	0.745509	0.772455	0.664671	0.664671	0.51497	0.502994
14	10125	266	-0.000959662	2223	Female	Hetero	White	B	4	S52141	0.0598802	0.125749	0.0718563	0.473054	0.664671	0.586826	0.269461	0.353293	0.437126	0.215569	0.0538922
14	56413	444	n.a.	2224	Male	MSM	White	B	4	S52160	0.275449	0.42515	0.57485	0.994012	1	1	0.233533	0.239521	0.0898204	0.658683	0.311377
14	21884	580	0.00984285	2231	Male	MSM	White	B	4	S52203	0.48503	0.443114	0.94012	0.814371	0.856287	0.706587	0.682635	0.652695	0.359281	0.532934	0.598802
14	4190	600	-0.00828595	2117	Male	Hetero	Black	Non-B	4	S52205	0.850299	0.107784	0.161677	0.293413	0.359281	0.323353	0.155689	0.143713	0.305389	0.143713	0.203593
14	6661	664	n.a.	2043	Male	MSM	White	B	4	S52221	0.0538922	0.0538922	0.0598802	0.149701	0.0958084	0.101796	0.0419162	0.0898204	0.0359281	0.0658683	0.155689
14	47820	157	-0.00482464	7262	Male	IDU	White	B	4	S52231	0.640719	0.580838	0.856287	0.682635	0.784431	0.856287	0.389222	0.622754	0.520958	0.610778	0.431138
2	343000	659	0.0438164	1957	Male	Hetero	Black	Non-B	4	S5228-G5	0.976048	0.994012	0.610778	0.706587	0.526946	0.664671	0.994012	0.964072	0.988024	0.988024	0.994012
14	1850	256	-0.00683321	3368	Female	IDU	White	B	4	S52307	0.293413	0.149701	0.467066	0.263473	0.227545	0.305389	0.173653	0.299401	0.0658683	0.401198	0.886228
14	49050	201	0.0151518	2969	Male	IDU	White	B	4	S52313	0.0718563	0.173653	0.0239521	0.113772	0.173653	0.125749	0.646707	0.610778	0.655689	0.760479	0.532934
14	68000	497	0.000448144	2671	Male	IDU	White	B	4	S52327	0.257485	0.239521	0.550898	0.39521	0.658683	0.497006	0.317365	0.197605	0.401198	0.11976	0.0419162
14	1197	945	-0.0116181	2438	Female	Hetero	Black	n.a.	4	S52345	0.0115274	0.00864553	0.175793	0.054755	0.118156	0.0951009	0.00864553	0.0115274	0.0172911	0.037464	0.0144092
14	230673	279	n.a.	2205	Female	Hetero	Black	Non-B	4	S52352	0.308357	0.322767	0.737752	0.410663	0.331412	0.478386	0.469741	0.386167	0.386167	0.118156	0.149856
14	51311	251	-0.0102847	2928	Male	IDU	White	B	4	S52353	0.18732	0.0720461	0.409222	0.198847	0.103746	0.132565	0.0835735	0.0345821	0.0806916	0.0403458	0.054755
15	3200	380	0.0107569	1829	Female	Hetero	White	B	4	S52420	0.279539	0.365994	0.694524	0.829971	0.455331	0.538905	0.785303	0.648415	0.755043	0.899135	0.89049
15	71300	223	n.a.	5263	Male	Hetero	White	n.a.	4	S52436	0.233429	0.341499	0.276657	0.610951	0.642651	0.691643	0.544669	0.184438	0.409222	0.0432277	0.0489914
15	33051	395	-0.00547645	1856	Male	MSM	White	B	4	S52457	0.850144	0.360231	0.835735	0.354467	0.270893	0.56196	0.440922	0.887608	0.729107	0.945245	0.659942
2	52000	335	-0.00151758	1826	Male	Hetero	White	Non-B	4	S5247-G5	0.262248	0.181556	0.247839	0.299712	0.184438	0.201729	0.305476	0.498559	0.501441	0.763689	0.600865
15	7430	408	n.a.	2320	Female	Hetero	Black	n.a.	4	S52502	0.576369	0.628242	0.85879	0.403458	0.354467	0.553314	0.51585	0.482709	0.498559	0.221902	0.236311
15	33600	385	0.0116666	2652	Female	Hetero	White	Non-B	4	S52534	0.985591	0.861671	0.864553	0.443804	0.412104	0.619597	0.556196	0.821326	0.602305	0.677233	0.724784
15	8519	349	-0.0128423	5373	Male	MSM	Black	B	4	S52550	0.475504	0.556196	0.553314	0.59366	0.556196	0.70317	0.619597	0.73487	0.270893	0.599424	0.682997
2	47600	274	0.0255633	2114	Male	MSM	White	B	4	S5258-G5	0.00576369	0.00576369	0.0172911	0.00576369	0.0172911	0	0.0403458	0.00576369	0.0115274	0	0.0720461
15	29600	419	n.a.	1911	Female	Hetero	White	Non-B	4	S52602	0.458213	0.48415	0.838617	0.217579	0.298271	0.368876	0.518732	0.538905	0.524496	0.308357	0.25072
15	13171	611	n.a.	5154	Male	Other	White	B	4	S52603	0.642651	0.657061	0.821326	0.757925	0.729107	0.841499	0.785303	0.904899	0.768012	0.878963	0.910663
15	83900	404	-0.000957167	3917	Female	Hetero	White	B	4	S52607	0.628242	0.605187	0.731988	0.720461	0.590778	0.534582	0.172911	0.495677	0.247839	0.512968	0.541787
15	147000	373	-0.00328888	4602	Female	Hetero	White	B	4	S52645	0.324207	0.45245	0.631124	0.665706	0.853026	0.801153	0.550432	0.469741	0.357349	0.412104	0.172911
15	1980	363	-0.00212935	2443	Male	IDU	White	B	4	S52723	0.729107	0.92219	0.786744	0.997118	0.979827	0.979827	0.979827	0.850144	0.876081	0.818444	0.956772
15	n.a.	563	0.00713358	8576	Male	Hetero	White	B	4	S52724	0.783862	0.636888	0.850144	0.876081	0.824207	0.887608	0.809798	0.654179	0.835735	0.979827	0.936599
15	n.a.	160	0.00562859	1877	Female	Hetero	White	Non-B	4	S52750	0.377522	0.456772	0.054755	0.00864553	0.0115274	0.0172911	0.567723	0.435159	0.700288	0.936599	0.717579
15	1600	635	-0.0105876	3795	Male	Hetero	Black	Non-B	4	S52825	0.815562	0.913545	0.560519	0.985591	0.985591	0.942363	0.599424	0.873199	0.34438	0.783862	0.397695
15	17700	218	-0.012695	2702	Male	MSM	Other	B	4	S52826	0.651297	0.729107	0.729107	0.530259	0.84438	0.965418	0.682997	0.636888	0.821326	0.688761	0.585014
1	74300	418	n.a.	818	Male	MSM	White	B	3	S10102	0.382022	0.511236	0.769663	0.741573	0.713483	0.674157	0.561798	0.634831	0.741573	0.275281	0.516854
1	291000	228	-0.0051537	802	Female	Hetero	Other	n.a.	3	S10103	0.230337	0.174157	0.578652	0.106742	0.123596	0.0337079	0.0617978	0.106742	0.0730337	0.303371	0.0898876
1	55000	368	-0.00405165	801	Male	MSM	White	B	3	S10212	0.286517	0.264045	0.741573	0.629213	0.466292	0.601124	0.393258	0.623596	0.674157	0.617978	0.707865
1	3080	336	0.000939119	737	Female	Hetero	Other	Non-B	3	S10226	0.55618	0.679775	0.123596	0.522472	0.342697	0.398876	0.955056	0.797753	0.477528	0.882022	0.938202
1	12300	487	0.00282884	800	Female	Hetero	Black	Non-B	3	S10235	0.488764	0.393258	0.157303	0.348315	0.44382	0.646067	0.247191	0.219101	0.191011	0.623596	0.348315
1	31091	260	-0.00630032	699	Female	IDU	White	B	3	S10242	0.117978	0.0561798	0.241573	0.0674157	0.0842697	0.286517	0.101124	0.0393258	0.0168539	0.011236	0.185393
1	33641	400	-0.00522624	440	Male	Other	White	B	3	S10306	0.38764	0.589888	0.117978	0.382022	0.488764	0.359551	0.870787	0.803371	0.921348	0.91573	0.758427
1	230000	390	-0.00542097	714	Male	MSM	White	B	3	S10311	0.359551	0.432584	0.550562	0.280899	0.52809	0.382022	0.353933	0.505618	0.320225	0.707865	0.719101
1	9500	949	n.a.	946	Female	Hetero	White	B	3	S10317	0.921348	0.955056	0.859551	0.825843	0.769663	0.747191	0.865169	0.910112	0.893258	0.803371	0.955056
3	778	331	n.a.	574	Male	MSM	White	B	3	S10411	0.173554	0.247934	0.363636	0.355372	0.165289	0.347107	0.181818	0.31405	0.471074	0.528926	0.561983
3	326	260	n.a.	1063	Female	Hetero	Black	Non-B	3	S10412	0.958678	0.942149	0.545455	0.280992	0.661157	0.297521	0.809917	0.884298	0.892562	0.966942	0.917355
3	43000	499	-0.00600005	782	Male	Hetero	White	B	3	S10443	0.471074	0.702479	0.652893	0.578512	0.884298	0.809917	0.727273	0.77686	0.842975	0.53719	0.504132
3	4610	695	-0.00182526	701	Female	Hetero	Black	n.a.	3	S10526	0.446281	0.553719	0.297521	0.140496	0.214876	0.14876	0.438017	0.719008	0.520661	0.586777	0.553719
3	8690	597	-0.00519277	595	Male	IDU	White	Non-B	3	S10531	0.272727	0.355372	0.520661	0.545455	0.545455	0.396694	0.487603	0.421488	0.355372	0.603306	0.578512
3	191000	802	-0.00510134	618	Male	MSM	White	B	3	S10536	0.975207	0.966942	0.818182	0.603306	0.809917	0.917355	0.834711	0.966942	0.954545	0.950413	0.785124
3	12300	263	n.a.	797	Male	Hetero	White	B	3	S10544	0.884298	0.785124	0.834711	0.504132	0.479339	0.595041	0.719008	0.735537	0.347107	0.14876	0.198347
3	35000	284	-0.00198092	738	Female	Other	Black	Non-B	3	S10555	0.950413	0.950413	0.983471	0.785124	0.900826	0.900826	0.61157	0.702479	0.77686	0.561983	0.876033
3	39800	761	0.00992804	535	Male	MSM	White	B	3	S10558	0.553719	0.31405	0.355372	0.305785	0.743802	0.727273	0.293388	0.404959	0.661157	0.107438	0.272727
3	40900	392	0.00815606	599	Male	MSM	White	B	3	S10602	0.859504	0.900826	0.53719	0.404959	0.487603	0.628099	0.31405	0.950413	0.421488	0.859504	0.595041
3	21900	448	n.a.	552	Female	Hetero	Black	Non-B	3	S10660	0.260116	0.381503	0.398844	0.358382	0.543353	0.439306	0.289017	0.358382	0.468208	0.369942	0.317919
4	24539	230	0.00277421	823	Male	MSM	White	Non-B	3	S10721	0.699422	0.682081	0.942197	0.99422	0.982659	1	0.473988	0.786127	0.65896	0.872832	0.578035
4	13380	424	0.0201467	980	Male	Other	Black	Non-B	3	S10801	0.705202	0.872832	0.739884	0.965318	0.890173	0.965318	0.947977	0.849711	0.890173	0.919075	0.846821
4	20222	233	-0.00266148	990	Female	Hetero	Black	Non-B	3	S10804	0	0.00578035	0.0346821	0.144509	0.184971	0.202312	0.150289	0.202312	0.16763	0.225434	0.254335
4	92443	457	-0.00436005	380	Male	MSM	Other	B	3	S10901	0.630058	0.635838	0.543353	0.491329	0.739884	0.774566	0.641618	0.630058	0.878613	0.283237	0.306358
4	22798	317	-0.00296329	948	Male	Other	White	B	3	S10910	0.451977	0.491525	0.785311	0.451977	0.271186	0.717514	0.514124	0.824859	0.649718	0.836158	0.706215
4	47800	202	-0.0051537	367	Female	Hetero	Other	n.a.	3	S10925	0.785311	0.666667	0.943503	0.898305	0.779661	0.898305	0.502825	0.559322	0.610169	0.40113	0.519774
4	425500	268	-0.00658967	589	Male	MSM	White	B	3	S10933	0.00564972	0.0112994	0.0225989	0.124294	0.0847458	0.107345	0.0960452	0.0677966	0.0564972	0.0960452	0.0903955
4	20896	291	-0.00366783	548	Male	MSM	White	B	3	S10946	0.80791	0.824859	0.118644	0.0508475	0.0903955	0.112994	0.655367	0.706215	0.683616	0.615819	0.621469
4	3659	323	-0.00520951	817	Male	MSM	Other	B	3	S10948	0.282486	0.542373	0.0677966	0.615819	0.463277	0.564972	0.485876	0.350282	0.378531	0.254237	0.418079
4	126425	448	-0.00416014	581	Male	Hetero	White	B	3	S10957	0.186441	0.19774	0.20339	0.457627	0.423729	0.491525	0.214689	0.225989	0.254237	0.39548	0.101695
5	7251	296	0.00277667	845	Male	MSM	White	B	3	S11010	0.615819	0.0960452	0.00564972	0.00564972	0.00564972	0.0112994	0.0112994	0.0112994	0.0225989	0.129944	0.0338983
5	4590	346	-0.00133578	637	Male	MSM	White	B	3	S11121	0.847458	0.79661	0.672316	0.0338983	0.0225989	0.0338983	0.723164	0.683616	0.79096	0.485876	0.79096
5	62849	241	-0.00552079	688	Male	Hetero	White	Non-B	3	S11235	0.329545	0.494318	0.741477	0.573864	0.735795	0.724432	0.443182	0.636364	0.738636	0.329545	0.403409
5	311144	237	-0.00218719	429	Female	Hetero	White	Non-B	3	S11243	0.480114	0.474432	0.599432	0.877841	0.761364	0.767045	0.227273	0.184659	0.142045	0.227273	0.176136
5	45900	207	-0.00475759	739	Female	Hetero	Other	Non-B	3	S11251	0.559659	0.414773	0.840909	0.420455	0.357955	0.400568	0.258523	0.400568	0.394886	0.774148	0.801136
5	37700	294	0.0115279	814	Male	MSM	White	B	3	S11303	0.590909	0.678977	0.622159	0.769886	0.778409	0.491477	0.596591	0.434659	0.551136	0.525568	0.198864
5	11600	379	n.a.	588	Female	Hetero	White	B	3	S11306	0.610795	0.872159	0.207386	0.241477	0.221591	0.178977	0.943182	0.960227	0.954545	0.965909	0.903409
5	32900	506	-0.00491099	508	Male	MSM	White	B	3	S11310	0.0426136	0.0482955	0.190341	0.110795	0.078125	0.201705	0.0653409	0.0767045	0.09375	0.289773	0.170455
5	54	910	0.000240618	656	Male	MSM	White	B	3	S11312	0.525568	0.633523	0.579545	0.775568	0.886364	0.684659	0.9375	0.852273	0.721591	0.963068	0.9375
5	82100	367	-0.00416698	815	Male	MSM	White	B	3	S11337	0.877841	0.454545	0.588068	0.477273	0.375	0.565341	0.349432	0.440341	0.647727	0.0568182	0.241477
5	174000	301	-0.0030446	761	Male	MSM	White	B	3	S11348	0.928977	0.708807	0.727273	0.568182	0.65625	0.855114	0.619318	0.596591	0.56392	0.619318	0.551136
5	122000	312	-0.004814	759	Male	MSM	White	B	3	S11353	0.196023	0.190341	0.482955	0.707386	0.565341	0.778409	0.326705	0.215909	0.207386	0.670455	0.426136
5	12100	283	-0.00550417	674	Male	MSM	White	B	3	S11354	0.889205	0.6875	0.403409	0.721591	0.900568	0.659091	0.426136	0.349432	0.414773	0.551136	0.576705
5	5960	623	-0.00284032	422	Male	MSM	White	Non-B	3	S11360	0.548295	0.576705	0.681818	0.892045	0.933239	0.786932	0.502841	0.488636	0.528409	0.474432	0.644886
5	38434	353	-0.00485118	643	Male	MSM	White	B	3	S11408	0.599432	0.619318	0.832386	0.696023	0.852273	0.832386	0.394886	0.877841	0.352273	0.164773	0.534091
5	3489	428	-0.00400954	757	Male	MSM	White	Non-B	3	S11420	0.369318	0.423295	0.40625	0.352273	0.40625	0.485795	0.463068	0.463068	0.522727	0.0255682	0.0568182
5	4241	671	n.a.	555	Male	Hetero	White	Non-B	3	S11438	0.411932	0.372159	0.346591	0.605114	0.694602	0.488636	0.369318	0.264205	0.252841	0.284091	0.318182
15	44572	290	-0.00585738	525	Male	MSM	White	B	3	S1514	0.267045	0.338068	0.147727	0.25	0.230114	0.224432	0.375	0.443182	0.326705	0.5	0.761364
5	12107	511	n.a.	1632	Male	IDU	White	n.a.	3	S30102	0.269886	0.477273	0.389205	0.6875	0.605114	0.536932	0.494318	0.508523	0.504261	0.454545	0.360795
5	6270	435	n.a.	1720	Female	Hetero	White	B	3	S30115	0.238636	0.1875	0.309659	0.900568	0.522727	0.582386	0.193182	0.241477	0.227273	0.272727	0.227273
5	85500	276	n.a.	1516	Female	Hetero	Black	Non-B	3	S30119	0.338068	0.0198864	0.0227273	0.0426136	0.196023	0.0738636	0.0482955	0.0823864	0.0568182	0.201705	0.153409
6	12158	615	-0.00369572	1315	Male	Hetero	White	Non-B	3	S30204	0.0170455	0.0426136	0.0426136	0.198864	0.181818	0.193182	0.190341	0.153409	0.184659	0.443182	0.474432
6	9580	318	0.0111029	1513	Female	Hetero	White	B	3	S30215	0.0568182	0.139205	0.0170455	0.00284091	0.0142045	0.0823864	0.352273	0.474432	0.434659	0.579545	0.588068
6	75200	570	0.016232	1211	Male	Hetero	White	B	3	S30230	0.0340909	0.0170455	0.0965909	0.167614	0.09375	0.144886	0.0142045	0.00284091	0	0.00284091	0.0667614
6	177000	357	n.a.	1367	Female	Hetero	Black	Non-B	3	S30237	0.434659	0.377841	0.738636	0.784091	0.661932	0.355114	0.548295	0.238636	0.0965909	0.451705	0.494318
6	150000	266	n.a.	1490	Female	Hetero	White	B	3	S30243	0.742898	0.738636	0.928977	0.852273	0.860795	0.923295	0.786932	0.644886	0.730114	0.747159	0.778409
6	85500	497	n.a.	1623	Male	MSM	White	B	3	S30244	0.801136	0.897727	0.542614	0.514205	0.6875	0.653409	0.823864	0.899148	0.835227	0.8125	0.744318
6	14200	223	0.0389586	1280	Female	Hetero	White	B	3	S30245	0.201705	0.303977	0.430398	0.602273	0.440341	0.147727	0.181818	0.107955	0.122159	0.204545	0.190341
6	126000	459	n.a.	1495	Male	MSM	White	Non-B	3	S30256	0.321023	0.369318	0.440341	0.204545	0.28125	0.599432	0.565341	0.542614	0.556818	0.0170455	0.0170455
6	70800	494	-0.000950234	1525	Male	MSM	Other	B	3	S30301	0.625	0.247159	0.704545	0.00568182	0.00568182	0.00568182	0.00284091	0.0113636	0.00852273	0.0369318	0.00568182
6	83800	458	-0.00631938	1321	Male	MSM	White	B	3	S30306	0.903409	0.977273	0.889205	0.508523	0.525568	0.267045	0.958807	0.866477	0.928977	0.840909	0.914773
6	32500	381	n.a.	1574	Female	Hetero	White	n.a.	3	S30315	0.939828	0.948424	0.346705	0.962751	0.842407	0.919771	0.982808	0.783668	0.0630372	0.266476	0.994269
6	37000	205	-0.0018967	1464	Female	Hetero	White	Non-B	3	S30319	0.0888252	0.13467	0.151862	0.197708	0.475645	0.329513	0.180516	0.160458	0.297994	0.0286533	0.025788
6	9540	482	-0.00590682	1556	Male	MSM	White	B	3	S30323	0.0773639	0.0830946	0.467049	0.424069	0.558739	0.26361	0.0630372	0.0601719	0.120344	0.252149	0.111748
6	5780	711	-0.00435033	1383	Male	MSM	White	B	3	S30340	0.312321	0.544413	0.554441	0.948424	0.836676	0.86533	0.762178	0.613181	0.842407	0.421203	0.34957
6	337000	604	-0.00321108	1522	Male	MSM	White	B	3	S30348	0.911175	0.939828	0.988539	0.604585	0.659026	0.896848	0.816619	0.922636	0.929799	0.805158	0.469914
6	18000	527	-0.00515928	1507	Male	MSM	White	Non-B	3	S30351	0.558739	0.69341	0.776504	0.95702	0.954155	0.842407	0.876791	0.674785	0.793696	0.707736	0.942693
6	897000	367	-0.00379535	1374	Male	MSM	Black	B	3	S30404	0.65043	0.95702	0.26361	0.325215	0.146132	0.487106	0.974212	0.965616	0.991404	0.977077	0.991404
6	28183	510	n.a.	1822	Male	MSM	White	B	3	S30447	0.977077	0.810888	0.819484	0.931232	0.765043	0.810888	0.770774	0.684814	0.853868	0.710602	0.868195
6	161801	390	0.00129176	1637	Male	MSM	White	Non-B	3	S30503	0.00859599	0.00859599	0.0200573	0.17765	0.189112	0.183381	0.114613	0.0974212	0.137536	0.00573066	0.0773639
6	85000	380	0.000919009	1707	Female	Hetero	Black	Non-B	3	S30514	0.968481	0.547278	0.512894	0.329513	0.358166	0.404011	0.361032	0.47851	0.455587	0.309456	0.326648
6	17000	425	-0.00259231	1538	Female	Hetero	Black	Non-B	3	S30518	0.928367	0.997135	0.727794	0.587393	0.87106	0.524355	0.994269	0.994269	0.971347	0.982808	0.982808
6	49400	360	-0.00747511	1449	Male	IDU	White	B	3	S30530	0.318052	0.399713	0.547278	0.527221	0.355301	0.418338	0.759312	0.541547	0.679083	0.653295	0.69341
6	11400	920	-0.00215962	1328	Male	MSM	White	B	3	S30531	0.879656	0.868195	0.985673	0.902579	0.902579	0.856734	0.959885	0.876791	0.89255	0.851003	0.802292
6	55500	300	n.a.	1453	Male	IDU	Other	B	3	S30532	0.868195	0.813754	0.489971	0.617479	0.905444	0.69914	0.492837	0.538682	0.82235	0.240688	0.240688
6	357	570	-0.0038947	1482	Female	Hetero	Black	Non-B	3	S30542	0.959885	0.756447	0.905444	0.289398	0.226361	0.567335	0.346705	0.401146	0.630372	0.647564	0.684814
6	11851	368	n.a.	1417	Male	Hetero	White	n.a.	3	S30611	0.495702	0.338109	0.484241	0.475645	0.421203	0.507163	0.498567	0.461318	0.510029	0.26361	0.355301
6	87686	580	-0.00593432	1722	Male	Hetero	White	B	3	S30620	0.438395	0.630372	0.243553	0.325215	0.498567	0.424069	0.95702	0.859599	0.796562	0.687679	0.724928
6	4148	524	-0.00540431	1528	Female	Hetero	White	Non-B	3	S30650	0.455587	0.369628	0.550143	0.232092	0.446991	0.406877	0.297994	0.487106	0.47851	0.108883	0.0573066
6	9500	344	-0.00515928	1481	Male	MSM	White	B	3	S30660	0.7851	0.945559	0.86533	0.570201	0.686246	0.616046	0.638968	0.722063	0.664756	0.696275	0.899713
6	1111	904	-0.00615345	1792	Male	MSM	White	n.a.	3	S30714	0.0286533	0.0573066	0.114613	0.47851	0.34957	0.389685	0.157593	0.0859599	0.0859599	0.366762	0.252149
6	112701	502	-0.0051566	1453	Female	IDU	Black	Non-B	3	S30720	0.550143	0.660458	0.432665	0.773639	0.670487	0.719198	0.756447	0.574499	0.481375	0.80086	0.747851
6	651000	309	n.a.	1318	Female	Hetero	White	Non-B	3	S30742	0.87106	0.799427	0.848138	0.833811	0.974212	0.641834	0.790831	0.954155	0.975645	0.979943	0.87106
7	24000	416	n.a.	1188	Male	Hetero	Black	Non-B	3	S30822	0.017192	0.017192	0.34957	0.553009	0.598854	0.702006	0.126074	0.146132	0.0544413	0.441261	0.816619
7	39000	384	n.a.	1528	Male	MSM	White	B	3	S30828	0.722063	0.667622	0.272206	0.0802292	0.280802	0.651862	0.320917	0.790831	0.409742	0.584527	0.636103
7	3200	435	-0.0028153	1449	Male	MSM	Other	B	3	S30849	0.727794	0.535817	0.312321	0.0286533	0.0873926	0.100287	0.767908	0.74212	0.550143	0.839542	0.830946
7	43300	881	n.a.	1230	Male	MSM	White	B	3	S30856	0.0945559	0.0315186	0.297994	0	0.00859599	0.00286533	0	0.00573066	0.017192	0	0.00286533
7	166000	518	n.a.	1508	Female	Other	Black	Non-B	3	S30912	0.428152	0.486804	0.651026	0.747801	0.492669	0.665689	0.615836	0.651026	0.451613	0.771261	0.70088
7	20800	745	n.a.	1399	Female	Hetero	White	B	3	S30926	0.973607	0.909091	0.932551	0.483871	0.791789	0.923754	0.812317	0.982405	0.961877	0.979472	0.876833
7	25400	581	n.a.	1475	Male	MSM	White	B	3	S30933	0.105572	0.281525	0.656891	0.83871	0.97654	0.513196	0.0909091	0.102639	0.0733138	0.322581	0.140762
7	n.a.	495	0.000411603	1490	Male	MSM	White	B	3	S30944	0.219941	0.451613	0.791789	0.633431	0.621701	0.648094	0.357771	0.348974	0.322581	0.357771	0.337243
7	5710	297	0.0115753	1264	Male	Hetero	Unknown	B	3	S30946	0.0498534	0.0909091	0.428152	0.285924	0.140762	0.812317	0.0293255	0.058651	0.181818	0.211144	0.085044
7	4560	387	n.a.	1443	Female	Hetero	Black	Non-B	3	S30955	0.58651	0.703812	0.909091	0.88563	0.879765	0.950147	0.70088	0.697947	0.545455	0.504399	0.750733
7	152968	373	0.0112691	1184	Male	MSM	White	B	3	S30956	0.266862	0.296188	0.521994	0.888563	0.73607	0.730205	0.343109	0.442815	0.366569	0.560117	0.530792
7	5127	549	-0.0139496	1770	Male	Hetero	White	B	3	S31003	0.651026	0.733138	0.580645	0.668622	0.759531	0.762463	0.730205	0.793255	0.826979	0.683284	0.580645
7	1065	621	0.00632925	1433	Male	MSM	Other	B	3	S31016	0.175953	0.398827	0.158358	0.199413	0.662757	0.318182	0.994135	0.884164	0.941349	0.879765	0.920821
7	303000	275	-0.00434906	1398	Male	IDU	White	B	3	S31030	0.715543	0.536657	0.982405	0.879765	0.797654	0.979472	0.580645	0.771261	0.853372	0.527859	0.392962
7	2240	729	-0.00251235	1589	Female	Hetero	Black	Non-B	3	S31036	0.727273	0.774194	0.894428	0.48827	0.592375	0.721408	0.693548	0.809384	0.765396	0.834311	0.633431
7	374000	289	-0.00616955	1106	Male	IDU	White	Non-B	3	S31040	0.167155	0.249267	0.29912	0.624633	0.542522	0.521994	0.419355	0.281525	0.281525	0.208211	0.228739
7	2060	1395	-0.00996165	1232	Female	Hetero	White	B	3	S31048	0.410557	0.497067	0.479472	0.214076	0.420821	0.463343	0.0733138	0.193548	0.346041	0.316716	0.234604
7	8630	522	-0.0044473	1660	Female	Hetero	Black	Non-B	3	S31052	0.565982	0.568915	0.681818	0.571848	0.378299	0.86217	0.454545	0.580645	0.524927	0.170088	0.217009
7	45400	791	-0.00627855	1100	Female	IDU	White	Non-B	3	S31057	0.460411	0.526393	0.730205	0.469208	0.42522	0.422287	0.27566	0.0439883	0.184751	0.00146628	0.609971
7	7770	587	-0.00422711	1324	Female	IDU	White	B	3	S31058	0.739003	0.460411	0.739003	0.86217	0.935484	0.985337	0.296188	0.372434	0.589443	0.489736	0.322581
7	237000	305	-0.00182732	1478	Male	Other	White	B	3	S31060	0.316716	0.428152	0.058651	0.202346	0.269795	0.28739	0.533724	0.634897	0.677419	0.674487	0.612903
7	43500	348	-0.00466405	1298	Male	MSM	White	B	3	S31109	0.0293255	0.0205279	0.410557	0.438416	0.721408	0.744868	0.0381232	0.346041	0.1261	0.167155	0.0938416
7	172000	293	-0.00212839	1280	Male	Hetero	White	Non-B	3	S31118	0.718475	0.683284	0.950147	0.926686	0.848974	0.935484	0.507331	0.624633	0.489736	0.791789	0.565982
7	875	520	-0.00435107	1492	Male	Hetero	White	Non-B	3	S31121	0.196481	0.120235	0.785924	0.375367	0.818182	0.621701	0.0791789	0.117302	0.278592	0.158358	0.281525
7	104000	202	0.00475329	1132	Male	MSM	White	B	3	S31124	0.891496	0.671554	0.222874	0.442815	0.639296	0.71261	0.706745	0.671554	0.759531	0.639296	0.653959
7	9830	312	-0.000119315	1478	Female	Hetero	Black	Non-B	3	S31138	0.516129	0.510264	0.513196	0.785924	0.906158	0.83871	0.542522	0.621701	0.516129	0.876833	0.882698
7	12500	628	0.0125855	1384	Male	MSM	White	B	3	S31140	0.900293	0.780059	0.659824	0.508798	0.709677	0.718475	0.844575	0.854839	0.809384	0.824047	0.788856
7	13300	357	-0.00547426	1418	Male	IDU	White	Non-B	3	S31204	0.0205279	0.0293255	0.205279	0.0879765	0.266862	0.219941	0.0205279	0.0615836	0.475073	0.0835777	0.0527859
7	35500	202	-0.00444515	1450	Female	Hetero	Black	Non-B	3	S31207	0.8739	0.922287	0.750733	0.234604	0.439883	0.369501	0.759531	0.607038	0.777126	0.577713	0.504399
7	15500	823	-0.00493182	1575	Male	MSM	White	B	3	S31209	0.926686	0.762463	0.947214	0.991202	0.979472	0.917889	0.888563	0.304985	0.483871	0.601173	0.797654
7	94595	207	n.a.	1173	Female	Hetero	Black	Non-B	3	S31210	0.249267	0.357771	0.753666	0.721408	0.72434	0.835777	0.583578	0.536657	0.607038	0.0703812	0.131965
7	n.a.	592	n.a.	1464	Female	Hetero	Black	n.a.	3	S31214	0.607038	0.853372	0.759531	0.583578	0.495601	0.524927	0.774194	0.891496	0.865103	0.903226	0.868035
7	25000	790	-0.00522624	1177	Male	MSM	White	B	3	S31225	0.917889	0.821114	0.826979	0.225806	0.281525	0.536657	0.914956	0.932551	0.926686	0.958944	0.903226
7	251000	229	0.0233891	1634	Male	MSM	Black	B	3	S31229	1	0.967742	0.917889	0.13783	0.108504	0.181818	0.8739	0.953079	0.953079	0.812317	0.8739
7	101000	237	0.00221098	1288	Male	MSM	Other	B	3	S31235	0.372434	0.480938	0.961877	0.932551	0.98827	0.944282	0.651026	0.721408	0.768328	0.120235	0.0909091
7	26900	926	0.0136058	1434	Female	Hetero	Black	Non-B	3	S31238	0.684751	0.332845	0.718475	0.0821114	0.184751	0.0997067	0.302053	0.170088	0.0938416	0.539589	0.521994
7	3080	402	n.a.	1157	Male	MSM	White	Non-B	3	S31241	0.841642	0.818182	0.762463	0.642229	0.832845	0.929619	0.604106	0.774194	0.703812	0.272727	0.231672
7	40100	298	-0.00810784	1664	Female	Hetero	Black	Non-B	3	S31302	0.63783	0.346041	0.780059	0.334311	0.571848	0.77566	0.434018	0.611437	0.577713	0.284457	0.554252
7	27200	321	-0.0033632	1376	Male	MSM	Other	B	3	S31305	0.888563	0.903226	0.70088	0.70088	0.639296	0.668622	0.961877	0.958944	0.935484	0.985337	0.956012
7	262000	635	-0.00094853	1472	Female	Hetero	White	B	3	S31332	0.134897	0.255132	0.260997	0.774194	0.68915	0.674487	0.31085	0.328446	0.539589	0.486804	0.478006
8	2820	471	0.00326996	1534	Male	MSM	White	B	3	S31416	0.624633	0.55132	0.501466	0.894428	0.829912	0.791789	0.645161	0.513196	0.486804	0.354839	0.86217
8	86100	204	0.00785785	1692	Male	MSM	White	B	3	S31417	0.0469208	0.0674487	0.0234604	0.457478	0.167155	0.27566	0.392962	0.454545	0.457478	0.589443	0.507331
8	116000	454	-0.00734346	1378	Male	MSM	White	B	3	S31503	0.90085	0.589235	0.172805	0.508499	0.491501	0.614731	0.725212	0.569405	0.603399	0.235127	0.23796
8	41700	261	-0.00446396	1406	Male	Hetero	White	Non-B	3	S31512	0.338527	0.677054	0.705382	0.98017	0.957507	0.954674	0.855524	0.824363	0.844193	0.529745	0.430595
8	1900	400	-0.00487184	1451	Female	Hetero	White	B	3	S31520	0.252125	0.546742	0.184136	0.382436	0.249292	0.407932	0.620397	0.804533	0.672805	0.351275	0.15864
8	3452	590	0.00262715	1668	Female	Hetero	White	B	3	S31528	0.968839	0.934844	0.847025	0.728045	0.756374	0.793201	0.532578	0.790368	0.858357	0.1983	0.155807
8	10428	390	-0.00475085	1600	Male	IDU	White	B	3	S31529	0.600567	0.651558	0.535411	0.883853	0.858357	0.8017	0.82153	0.655807	0.416431	0.74221	0.869688
8	6727	460	0.011843	1525	Female	Hetero	Black	Non-B	3	S31532	0.532578	0.626062	0.716714	0.552408	0.538244	0.0594901	0.779037	0.184136	0.116147	0.226629	0.215297
8	30046	920	-0.00333056	1596	Male	MSM	White	B	3	S31543	0.526912	0.838527	0.135977	0.487252	0.212465	0.243626	0.968839	0.98017	0.985836	0.985836	0.974504
8	32703	514	0.00138975	1615	Male	Hetero	White	B	3	S31631	0.0764873	0.0339943	0.0424929	0.0113314	0.0141643	0.00849858	0.0396601	0.01983	0.0424929	0.0764873	0.01983
8	6396	710	0.00407128	1517	Male	IDU	Other	B	3	S31635	0.798867	0.696884	0.538244	0.600567	0.226629	0.830028	0.671388	0.84136	0.855524	0.461756	0.626062
8	26277	483	0.0514673	1180	Female	Hetero	Black	Non-B	3	S31643	0.66289	0.507082	0.269122	0.651558	0.713881	0.739377	0.849858	0.628895	0.679887	0.365439	0.512748
8	71886	683	n.a.	1462	Male	MSM	White	B	3	S31709	0.864023	0.985836	0.17847	0.654391	0.518414	0.747875	0.92068	0.966006	0.94051	0.968839	0.929178
8	28005	706	-0.00208318	1366	Male	MSM	White	B	3	S31810	0.269122	0.362606	0.1983	0.745042	0.68272	0.474504	0.215297	0.223796	0.315864	0.269122	0.232295
8	17892	433	n.a.	1471	Female	Hetero	White	Non-B	3	S31813	0.169972	0.311615	0.147309	0.776204	0.86119	0.643059	0.458924	0.583569	0.552408	0.280453	0.240793
8	8257	320	-0.00471858	1656	Male	MSM	White	B	3	S31841	0.824363	0.892351	0.968839	0.209632	0.286119	0.413598	0.631728	0.787535	0.66289	0.784703	0.651558
8	27241	566	-0.00540431	1498	Male	MSM	White	B	3	S31845	0.291785	0.582153	0.320113	0.113314	0.0566572	0.0339943	0.0509915	0.107649	0.0509915	0.320113	0.201133
8	72049	243	-0.000244794	1287	Male	MSM	White	B	3	S31851	0.764873	0.716714	0.86119	0.971671	0.966006	0.875354	0.580737	0.594901	0.555241	0.626062	0.633144
8	29323	418	-0.00712948	1487	Male	MSM	White	B	3	S31906	0.504249	0.634561	0.620397	0.949008	0.929178	0.898017	0.696884	0.492918	0.478754	0.600567	0.844193
8	142	273	n.a.	1158	Female	Other	White	Non-B	3	S31918	0.713881	0.305949	0.685552	0.225212	0.201133	0.184136	0.410765	0.283286	0.424929	0.657224	0.563739
8	48459	238	-0.000835283	1464	Female	MSM	Other	B	3	S31919	0.977337	0.946176	0.937677	0.866856	0.90085	0.86119	0.94051	0.937677	0.838527	0.94051	0.909348
8	7362	761	-0.00317038	1384	Male	MSM	White	B	3	S31932	0.634561	0.592068	0.804533	0.410765	0.719547	0.832861	0.558074	0.648725	0.677054	0.739377	0.558074
8	6363	343	-0.0048621	1511	Male	MSM	White	B	3	S31938	0.110482	0.243626	0	0.0963173	0.0594901	0.107649	0.747875	0.831445	0.76204	0.889518	0.818697
9	14172	629	-0.0051537	1426	Male	MSM	White	B	3	S32003	0.00566572	0.0368272	0.0339943	0.311615	0.410765	0.0113314	0.232295	0.0368272	0.0736544	0.0566572	0.263456
9	10050	777	-0.00136977	1588	Male	MSM	White	B	3	S32006	0.444759	0.691218	0.201133	0.376771	0.541076	0.572238	0.832861	0.869688	0.889518	0.824363	0.592068
9	2935	638	-0.00182019	1510	Female	Hetero	White	Non-B	3	S32007	0.311615	0.390935	0.543909	0.835694	0.855524	0.912181	0.470255	0.558074	0.461756	0.385269	0.708215
9	63900	632	-0.0035774	1420	Male	MSM	White	B	3	S32044	0.13881	0.0708215	0.167139	0.269122	0.15864	0.464589	0.0623229	0.147309	0.0538244	0.300283	0.144476
9	350000	439	-0.00994998	1392	Male	Hetero	White	B	3	S32060	0.983003	1	0.991501	0.804533	0.78187	0.929178	0.983003	1	0.997167	1	0.796034
9	1734	372	-0.00708686	1437	Female	Hetero	Black	Non-B	3	S32115	0.297143	0.428571	0.257143	0.422857	0.288571	0.462857	0.425714	0.394286	0.277143	0.894286	0.645714
9	18408	305	-0.00924924	1504	Male	MSM	White	B	3	S32117	0.191429	0.222857	0.18	0.157143	0.0142857	0.0514286	0.415714	0.438571	0.768571	0.585714	0.671429
9	30599	245	-0.00466403	1105	Female	Hetero	Black	Non-B	3	S32120	0.165714	0.305714	0.0514286	0.0142857	0.0714286	0.0428571	0.634286	0.634286	0.885714	0.662857	0.808571
9	10815	380	0.00139131	1489	Female	Hetero	Black	Non-B	3	S32140	0.948571	0.877143	0.402857	0.485714	0.448571	0.34	0.991429	0.865714	0.952857	0.842857	0.957143
9	10963	280	-0.00524297	1505	Male	MSM	White	B	3	S32147	0.351429	0.14	0.674286	0.514286	0.494286	0.582857	0.194286	0.322857	0.148571	0.785714	0.657143
9	2567	786	-0.00370129	1453	Male	MSM	White	Non-B	3	S32154	0.328571	0.448571	0.12	0.197143	0.377143	0.531429	0.874286	0.718571	0.902857	0.622857	0.965714
9	43500	238	-0.00706668	1426	Male	MSM	White	B	3	S32242	0.514286	0.902857	0.471429	0.494286	0.748571	0.262857	0.211429	0.242857	0.311429	0.234286	0.114286
9	33800	410	-0.00688617	1533	Male	Hetero	White	B	3	S32246	0.302857	0.494286	0.451429	0.828571	0.551429	0.734286	0.708571	0.577143	0.491429	0.6	0.84
9	69000	390	-0.0020995	1178	Female	Hetero	Black	Non-B	3	S32247	0.565714	0.402857	0.711429	0.402857	0.265714	0.522857	0.46	0.628571	0.642857	0.545714	0.42
9	4730	398	-0.00498552	1183	Male	MSM	White	B	3	S32258	0.0485714	0.02	0.0371429	0.302857	0.162857	0.125714	0.0742857	0.0228571	0.128571	0.0428571	0.134286
9	52000	262	-0.00397165	1253	Male	MSM	White	B	3	S32260	0.397143	0.44	0.382857	0.465714	0.357143	0.322857	0.517143	0.474286	0.405714	0.571429	0.52
9	5700	827	-0.00442473	1417	Male	MSM	White	B	3	S32319	0.554286	0.857143	0.322857	0.717143	0.888571	0.305714	0.48	0.282857	0.354286	0.225714	0.425714
9	8500	612	0.00312366	1283	Male	MSM	Other	B	3	S32320	0.531429	0.614286	0.775714	0.448571	0.72	0.768571	0.691429	0.685714	0.794286	0.294286	0.12
9	14726	345	0.000704354	1405	Male	MSM	White	B	3	S32323	0.782857	0.848571	0.937143	0.508571	0.751429	0.674286	0.705714	0.834286	0.837143	0.302857	0.577143
9	11671	609	0.0110672	1516	Male	MSM	White	B	3	S32326	0.457143	0.88	0.708571	1	1	1	0.788571	0.568571	0.32	0.922857	0.782857
9	31400	553	-0.00258767	1488	Male	MSM	White	B	3	S32333	0.917143	0.811429	0.951429	0.557143	0.674286	0.694286	0.745714	0.651429	0.468571	0.771429	0.9
9	41000	233	-0.00591673	1176	Female	Hetero	Black	Non-B	3	S32339	0.545714	0.96	0.157143	0.0942857	0.122857	0.2	0.911429	0.934286	0.991429	0.194286	0.457143
9	2753	652	-0.00138044	1507	Male	MSM	White	B	3	S32340	0.808571	0.768571	0.634286	0.922857	0.8	0.654286	0.677143	0.345714	0.222857	0.748571	0.505714
9	19053	249	-0.00375476	1381	Male	MSM	White	B	3	S32342	0.36	0.608571	0.297143	0.328571	0.428571	0.571429	0.748571	0.5	0.671429	0.257143	0.202857
9	1120	427	-0.00318336	1479	Male	MSM	White	B	3	S32348	0.127143	0.261429	0.277143	0.294286	0.365714	0.368571	0.288571	0.205714	0.248571	0.325714	0.628571
9	137991	261	-0.00223761	1429	Male	MSM	White	B	3	S32353	0.688571	0.908571	0.701429	0.988571	0.974286	0.922857	0.9	0.88	0.868571	0.811429	0.974286
9	52860	295	0.00364434	1318	Male	MSM	Other	B	3	S32356	0.751429	0.571429	0.834286	0.262857	0.608571	0.72	0.454286	0.64	0.72	0.0542857	0.211429
9	44900	599	0.00651107	1418	Male	MSM	White	B	3	S32358	0.142857	0.211429	0.748571	0.862857	0.891429	0.857143	0.371429	0.271429	0.347143	0.245714	0.234286
9	35600	269	n.a.	1102	Male	MSM	Other	n.a.	3	S32359	0.267143	0.711429	0.22	0.977143	0.962857	0.977143	0.405714	0.32	0.542857	0.511429	0.462857
9	87800	310	-0.00580788	1162	Male	MSM	White	B	3	S32403	0.665714	0.9	0.891429	0.962857	0.985714	0.957143	0.96	0.797143	0.874286	0.882857	0.968571
9	5220	501	-0.0053265	1261	Male	MSM	White	B	3	S32408	0.462857	0.271429	0.208571	0.431429	0.277143	0.242857	0.168571	0.188571	0.302857	0.188571	0.18
9	3738	461	-0.00521509	1425	Male	MSM	White	B	3	S32411	0	0	0	0	0	0.00571429	0.102857	0.0914286	0.408571	0.0457143	0.22
9	93856	344	-0.0089643	1684	Male	IDU	White	Non-B	3	S32436	0.825714	0.925714	0.691429	0.497143	0.351429	0.277143	0.877143	0.894286	0.96	0.891429	0.891429
9	898	514	0.00505565	1433	Male	MSM	White	B	3	S32444	0.577143	0.331429	0.128571	0.0885714	0.337143	0.145714	0.134286	0.165714	0.434286	0.0685714	0.0828571
9	2728	464	-0.00188224	1672	Male	Hetero	White	Non-B	3	S32446	0.417143	0.508571	0.8	0.668571	0.537143	0.565714	0.4	0.22	0.262857	0.151429	0.3
9	24384	277	-0.00948862	1824	Male	MSM	White	Non-B	3	S32451	0.451429	0.734286	0.94	0.52	0.794286	0.737143	0.474286	0.414286	0.905714	0.297143	0.274286
9	23471	362	n.a.	1760	Male	MSM	White	B	3	S32509	0.622857	0.737143	0.511429	0.537143	0.211429	0.388571	0.694286	0.971429	0.765714	0.837143	0.79
9	24891	216	-0.000251241	1185	Female	Hetero	Black	Non-B	3	S32512	0.508571	0.591429	0.32	0.491429	0.545714	0.56	0.5	0.785714	0.78	0.808571	0.694286
9	30737	511	0.00326422	1557	Male	MSM	White	B	3	S32516	0.617143	0.677143	0.957143	0.468571	0.44	0.4	0.6	0.688571	0.625714	0.557143	0.551429
9	146297	270	-0.00533376	1226	Female	IDU	White	B	3	S32522	0.291429	0.174286	0.282857	0.594286	0.514286	0.602857	0.314286	0.191429	0.195714	0.611429	0.377143
9	3970	336	0.00892799	1372	Female	Hetero	Other	Non-B	3	S32533	0.282857	0.188571	0.3	0.562857	0.225714	0.254286	0.568571	0.297143	0.188571	0.491429	0.448571
9	72000	554	n.a.	1484	Male	Hetero	Black	B	3	S32544	0.454286	0.337143	0.482857	0.711429	0.577143	0.287143	0.0714286	0.102857	0.0885714	0.394286	0.391429
10	13300	209	n.a.	1598	Male	MSM	White	n.a.	3	S32614	0.251429	0.757143	0.0571429	0.231429	0.145714	0.0914286	0.924286	0.931429	0.914286	0.834286	0.934286
10	16300	327	-0.00361496	1421	Male	MSM	White	B	3	S32620	0.657143	0.794286	0.994286	0.8	0.937143	0.64	0.942857	0.854286	0.551429	0.705714	0.804286
10	113000	272	-0.00242643	1162	Male	MSM	White	B	3	S32621	0.694286	0.662857	0.775714	0.56	0.677143	0.705714	0.637143	0.574286	0.548571	0.3	0.342857
10	3680	380	-0.00660929	1366	Male	MSM	White	Non-B	3	S32640	0.214286	0.365714	0.231429	0.768571	0.722857	0.777143	0.388571	0.505714	0.448571	0.362857	0.205714
10	89000	510	-0.00320185	1482	Male	MSM	White	B	3	S32649	0.242857	0.228571	0.602857	0.0685714	0.0828571	0.0171429	0.00285714	0.0185714	0.0142857	0.0171429	0.00571429
10	27100	240	-0.00161436	1549	Male	MSM	White	B	3	S32653	0.857143	0.12	0.405714	0.128571	0.142857	0.108571	0.12	0.1	0.151429	0.00285714	0.0657143
10	16000	315	0.00156399	1562	Female	Hetero	White	Non-B	3	S32714	0.672365	0.74359	0.367521	0.330484	0.245014	0.264957	0.447293	0.954416	0.811966	0.97151	0.609687
10	7660	608	-0.00139157	1459	Male	MSM	White	B	3	S32718	0.481481	0.521368	0.920228	0.660969	0.937322	0.77208	0.0740741	0.327635	0.672365	0.105413	0.176638
10	10600	475	-0.0055742	1453	Male	MSM	White	B	3	S32721	0.641026	0.883191	0.660969	0.589744	0.794872	0.595442	0.538462	0.393162	0.441595	0.481481	0.236467
10	22100	247	0.00313919	1391	Male	MSM	White	B	3	S32749	0.669516	0.88604	0.709402	0.931624	0.925926	0.920228	0.94302	0.874644	0.820513	0.259259	0.247863
10	1791	844	n.a.	1535	Female	Hetero	Other	B	3	S32805	0.663818	0.509972	0.706553	0.418803	0.410256	0.376068	0.504274	0.433048	0.42735	0.80057	0.535613
10	2359	342	0.00896113	1550	Female	Hetero	Black	Non-B	3	S32810	0.367521	0.384615	0.381766	0.752137	0.621083	0.792023	0.888889	0.669516	0.783476	0.726496	0.666667
10	7260	215	-0.000677032	1573	Female	Hetero	Black	Non-B	3	S32827	0.230769	0.165242	0.301994	0.173789	0.122507	0.239316	0.216524	0.239316	0.230769	0.119658	0.250712
10	38802	282	n.a.	1534	Male	MSM	White	B	3	S32843	0.997151	0.957265	0.356125	0.820513	0.80057	0.717949	0.985755	0.980057	0.903134	0.948718	0.957265
10	199699	321	-0.00196958	1193	Male	IDU	Other	B	3	S32858	0.737892	0.304843	0.270655	0.0826211	0.136752	0.0968661	0.168091	0.133903	0.150997	0.0541311	0.025641
10	17450	785	-0.0053068	1470	Male	MSM	White	B	3	S32902	0.569801	0.433048	0.22792	0.381766	0.344729	0.418803	0.509972	0.569801	0.549858	0.213675	0.0797721
10	57500	475	-0.00549956	1191	Male	MSM	White	B	3	S32907	0.65812	0.732194	0.330484	0.19943	0.461538	0.592593	0.937322	0.925926	0.881766	0.880342	0.962963
10	26580	239	n.a.	1142	Male	Hetero	Black	Non-B	3	S32955	0.609687	0.683761	0.7151	0.60114	0.501425	0.521368	0.344729	0.367521	0.376068	0.387464	0.700855
10	46100	405	0.0103847	4699	Female	IDU	White	B	3	S50121	0.551282	0.752137	0.655271	0.586895	0.660969	0.535613	0.675214	0.720798	0.527066	0.737892	0.746439
10	47900	528	0.0122899	5496	Male	IDU	White	B	3	S50122	0.578348	0.777778	0.552707	0.863248	0.923077	0.80057	0.57265	0.688034	0.475783	0.643875	0.564103
10	117000	299	-0.00368314	5021	Female	IDU	White	B	3	S50125	0.290598	0.596866	0.119658	0.444444	0.490028	0.584046	0.615385	0.549858	0.461538	0.196581	0.145299
10	59	783	-0.020841	6905	Male	IDU	White	B	3	S50145	0.239316	0.478632	0.384615	0.82906	0.977208	0.957265	0.153846	0.296296	0.565527	0.0797721	0.034188
10	76875	258	0.00273587	9831	Female	Hetero	White	B	3	S50159	0.754986	0.623932	0.31339	0.792023	0.811966	0.908832	0.746439	0.688034	0.723647	0.280627	0.450142
10	6125	1120	n.a.	6780	Male	MSM	White	n.a.	3	S50203	0.746439	0.97151	0.549858	0.54416	0.851852	1	0.954416	0.977208	0.954416	0.974359	0.846154
10	1499	768	-0.0049857	5202	Male	Other	White	B	3	S50207	0.883191	1	0.490028	0.803419	0.669516	0.94302	0.974359	0.991453	0.994302	0.991453	0.977208
10	6057	588	n.a.	1905	Female	Hetero	Black	Non-B	3	S50214	0.358974	0.444444	0.276353	0.538462	0.88604	0.82906	0.717949	0.344729	0.356125	0.31339	0.518519
10	99	701	n.a.	3097	Female	Hetero	White	n.a.	3	S50218	0.188034	0.367521	0.321937	0.811966	0.837607	0.236467	0.749288	0.276353	0.233618	0.37037	0.680912
10	103381	336	n.a.	4587	Female	IDU	White	B	3	S50224	0.968661	0.920228	0.820513	0.923077	0.903134	0.826211	0.794872	0.675214	0.732194	0.713675	0.333333
10	67139	530	n.a.	2419	Male	Hetero	White	B	3	S50226	0.538462	0.814815	0.441595	0.504274	0.450142	0.356125	0.649573	0.62963	0.424501	0.356125	0.612536
10	200	1318	n.a.	5544	Male	Other	White	n.a.	3	S50234	0.430199	0.250712	0.730769	0.623932	0.330484	0.504274	0.349003	0.407407	0.581197	0.293447	0.57265
10	189000	346	n.a.	3787	Female	IDU	White	n.a.	3	S50239	0.632479	0.514245	0.891738	0.698006	0.504274	0.632479	0.521368	0.51567	0.626781	0.2849	0.498575
10	378	536	n.a.	2581	Female	Hetero	White	n.a.	3	S50246	0.823362	0.541311	0.789174	0.433048	0.387464	0.350427	0.680912	0.421652	0.547009	0.239316	0.763533
11	2070	209	n.a.	4242	Male	MSM	Unknown	B	3	S50301	0.974359	0.680912	0.965812	0.91453	0.698006	0.507123	0.356125	0.435897	0.336182	0.465812	0.492877
11	4330	504	n.a.	2798	Male	MSM	White	B	3	S50309	0.353276	0.30057	0.521368	0.581197	0.603989	0.878917	0.259259	0.22792	0.632479	0.108262	0.148148
11	314000	396	n.a.	4553	Male	IDU	White	B	3	S50322	0.477208	0.894587	0.230769	0.148148	0.310541	0.111111	0.923077	0.609687	0.404558	0.418803	0.538462
11	378	360	0.0169973	5038	Male	IDU	Unknown	B	3	S50348	0.202279	0.269231	0.188034	0.34188	0.230769	0.424501	0.48433	0.54416	0.565527	0.0940171	0.202279
11	151356	310	0.00809138	4350	Male	IDU	White	B	3	S50406	0.434473	0.584046	0.712251	0.478632	0.424501	0.470085	0.413105	0.353276	0.598291	0.125356	0.222222
11	10000	610	-0.0128471	5367	Male	MSM	White	B	3	S50427	0.495601	0.395894	0.985337	0.519062	0.756598	0.762463	0.709677	0.398827	0.633431	0.472141	0.457478
11	4000	580	n.a.	5280	Male	IDU	White	B	3	S50449	0.573314	0.370968	0.970674	0.184751	0.167155	0.164223	0.199413	0.888563	0.57478	0.926686	0.42522
11	10092	745	0.00044064	1829	Male	MSM	Other	B	3	S50459	0.818182	0.343109	0.565982	0.28739	0.346041	0.387097	0.337243	0.458944	0.868035	0.372434	0.199413
11	975	467	n.a.	2138	Male	Hetero	White	B	3	S50502	0.0117302	0.0293255	0.0146628	0.16129	0.0821114	0.1261	0.43695	0.184751	0.175953	0.140762	0.991202
11	1039	1246	-0.00868904	4218	Male	IDU	White	B	3	S50504	0.727273	0.797654	0.627566	0.539589	0.390029	0.454545	0.86217	0.759531	0.771261	0.524927	0.844575
11	44700	420	n.a.	3090	Male	IDU	Unknown	B	3	S50519	0.979472	0.935484	0.791789	0.0967742	0.231672	0.472141	0.360704	0.961877	0.982405	0.853372	0.463343
11	88500	370	n.a.	2256	Male	MSM	White	B	3	S50527	0.536657	0.252199	0.0909091	0.768328	0.782991	0.794721	0.381232	0.0615836	0.0997067	0.129032	0.0909091
11	7450	461	-0.00928103	3198	Male	Hetero	White	B	3	S50548	0.868035	0.744868	0.258065	0.956012	0.777126	0.630499	0.853372	0.624633	0.521994	0.454545	0.800587
11	7900	615	-0.00523351	4046	Male	IDU	White	B	3	S50602	0.492669	0.375367	0.991202	0.58651	0.507331	0.68915	0.516129	0.1261	0.146628	0.86217	0.340176
11	153500	515	-0.000865037	2590	Male	Hetero	White	B	3	S50606	0.346041	0.451613	0.269795	0.463343	0.269795	0.302053	0.822581	0.870968	0.348974	0.656891	0.920821
11	6400	313	0.0121867	4865	Male	IDU	White	B	3	S50607	0.794721	0.870968	0.997067	0.252199	0.456012	0.285924	0.615836	0.715543	0.879765	0.665689	0.316716
11	n.a.	415	-0.00808748	2834	Male	IDU	White	B	3	S50608	0.0146628	0.0234604	0.0469208	0.111437	0.13783	0.146628	0.0938416	0.140762	0.158358	0.11437	0.11437
11	54171	261	-0.0085227	3144	Male	IDU	White	B	3	S50619	0.70088	0.642229	0.457478	0.409091	0.332845	0.560117	0.231672	0.334311	0.630499	0.16129	0.134897
11	153	398	-0.00171229	1901	Male	IDU	White	B	3	S50626	0.835777	0.58651	0.618768	0.997067	0.980938	0.991202	0.592375	0.692082	0.202346	0.516129	0.926686
11	8182	508	-0.00641191	2580	Male	MSM	White	B	3	S50636	0.278592	0.0733138	0.16129	0.293255	0.237537	0.193548	0.058651	0.0674487	0.0645161	0.269795	0.205279
11	6759	1008	0.00179828	2789	Male	Hetero	White	B	3	S50645	0.181818	0.217009	0.260997	0.86217	0.543988	0.662757	0.324047	0.322581	0.431085	0.715543	0.392962
11	1630	623	-0.014489	2749	Male	IDU	White	B	3	S50646	0.923754	0.703812	0.677419	0.354839	0.495601	0.410557	0.296188	0.296188	0.219941	0.431085	0.243402
11	40543	538	0.0106869	2119	Female	IDU	White	B	3	S50651	0.296188	0.307918	0.744868	0.932551	0.888563	0.923754	0.366569	0.246334	0.237537	0.645161	0.765396
11	21000	347	n.a.	2643	Male	MSM	White	n.a.	3	S50702	0.284457	0.646628	0.56305	0.692082	0.709677	0.398827	0.510264	0.123167	0.234604	0.483871	0.117302
11	13000	200	n.a.	2862	Female	Hetero	White	B	3	S50706	0.692082	0.636364	0.615836	0.812317	0.718475	0.929619	0.0909091	0.219941	0.102639	0.630499	0.255132
11	858	278	-0.00856381	3441	Female	Hetero	White	B	3	S50711	0.747801	0.85044	0.844575	0.818182	0.686217	0.859238	0.900293	0.970674	0.891496	0.985337	0.709677
11	25000	436	n.a.	3014	Male	MSM	White	B	3	S50738	0.0821114	0.11437	0.0293255	0.225806	0.219941	0.0821114	0.469208	0.217009	0.131965	0.378299	0.469208
11	15037	375	-0.010915	3008	Male	MSM	White	B	3	S50747	0.621701	0.268328	0.815249	0.44868	0.260997	0.260997	0.348974	0.406158	0.378299	0.847507	0.536657
11	11563	484	n.a.	3379	Male	IDU	White	B	3	S50810	0.167155	0.129032	0.369501	0.621701	0.42522	0.695015	0.173021	0.343109	0.258065	0.43695	0.325513
11	6942	300	n.a.	2765	Male	MSM	White	n.a.	3	S50813	0.120235	0.0645161	0.123167	0.129032	0.0674487	0.143695	0.14956	0.0322581	0.0175953	0.0058651	0.0381232
11	235	444	n.a.	2003	Female	Hetero	White	B	3	S50826	0.269795	0.284457	0.208211	0.536657	0.492669	0.530792	0.58651	0.589443	0.407625	0.360704	0.246334
11	35146	350	0.00444629	4705	Male	IDU	White	B	3	S50843	0.802053	0.741935	0.55132	0.869501	0.826979	0.903226	0.88563	0.897361	0.639296	0.8739	0.900293
12	85000	858	n.a.	3904	Male	MSM	White	B	3	S50911	0.71261	0.912023	0.759531	0.794721	0.932551	0.947214	0.944282	0.818182	0.870968	0.785924	0.914956
12	35100	479	n.a.	2639	Female	IDU	White	B	3	S50913	0.876833	0.932551	0.800587	0.914956	0.906158	0.906158	0.234604	0.419355	0.486804	0.108504	0.0733138
12	5929	465	-0.0114394	4417	Female	IDU	White	B	3	S50931	0.994135	0.985337	0.83871	0.923754	0.98827	0.973607	0.978006	0.994135	0.98827	0.961877	0.967742
12	40000	503	n.a.	3262	Male	MSM	White	B	3	S50941	0.841642	0.958944	0.941349	0.967742	0.970674	0.686217	0.607038	0.290323	0.372434	0.797654	0.454545
12	25500	431	-0.0150002	2292	Male	MSM	White	B	3	S50943	0.821114	0.530792	0.771261	0.653959	0.683284	0.58651	0.41349	0.580645	0.853372	0.906158	0.131965
12	26000	359	n.a.	3458	Male	IDU	White	B	3	S50954	0.0322581	0.0527859	0.0234604	0.0615836	0.129032	0.0791789	0.0733138	0.058651	0.0674487	0.0835777	0.214076
12	7300	360	-0.0159634	2181	Male	MSM	White	B	3	S51001	0.416422	0.302053	0.026393	0.0175953	0.152493	0.00879765	0.384164	0.821114	0.835777	0.331378	0.739003
12	16000	260	0.000208868	1872	Male	Hetero	White	B	3	S51004	0.659824	0.762463	0.580645	0.695015	0.772727	0.697947	0.170088	0.438416	0.16129	0.565982	0.662757
12	69000	218	-0.014909	4690	Male	MSM	Unknown	B	3	S51022	0.0684524	0.127976	0.0535714	0.0982143	0.0833333	0.220238	0.130952	0.196429	0.184524	0.0952381	0.104167
12	122174	259	0.0284606	1911	Female	IDU	White	B	3	S51023	0.611607	0.38244	0.85119	0.252976	0.276786	0.541667	0.386905	0.467262	0.577381	0.443452	0.372024
12	3070	942	0.015443	4358	Male	IDU	Unknown	B	3	S51027	0.38244	0.375	0.21131	0.0833333	0.16369	0.139881	0.467262	0.416667	0.630952	0.815476	0.708333
2	28800	615	n.a.	1827	Female	Other	White	B	3	S5104-G5	0.946429	0.985119	0.845238	0.0238095	0.0565476	0.300595	0.997024	1	0.994048	0.967262	0.991071
12	2152	334	n.a.	4640	Female	IDU	White	B	3	S51042	0.77381	0.392857	0.431548	0.627976	0.491071	0.675595	0.675595	0.678571	0.684524	0.875	0.821429
12	n.a.	524	-0.00125963	3495	Male	Hetero	White	B	3	S51046	0.559524	0.684524	0.934524	0.943452	0.904762	0.776786	0.642857	0.71131	0.636905	0.941964	0.919643
12	2680	949	-0.00256973	4348	Female	Hetero	White	B	3	S51048	0.35119	0.247024	0.360119	0.1875	0.264881	0.217262	0.389881	0.330357	0.375	0.321429	0.508929
2	2700	836	-0.00984076	1942	Female	Hetero	White	Non-B	3	S5105-G5	0.627976	0.38244	0.654762	0.443452	0.550595	0.608631	0.491071	0.723214	0.642857	0.6875	0.485119
12	n.a.	605	0.00224055	3116	Male	Hetero	Unknown	B	3	S51058	0.25	0.27381	0.22619	0.412202	0.297619	0.410714	0.651786	0.434524	0.541667	0.604167	0.657738
12	3196	294	-0.0153606	3520	Female	IDU	White	B	3	S51116	0.706845	0.66369	0.375	0.40625	0.252976	0.449405	0.66369	0.803571	0.824405	0.58631	0.6875
12	5409	847	0.0102503	4188	Male	MSM	White	B	3	S51118	0.886905	0.625	0.708333	0.794643	0.797619	0.815476	0.604167	0.770833	0.854167	0.681548	0.452381
12	n.a.	770	0.00649349	2833	Female	Hetero	Unknown	Non-B	3	S51121	0.193452	0.139881	0.386905	0.165179	0.21131	0.366071	0.127976	0.116071	0.181548	0.0625	0.184524
12	32390	368	-0.011067	3493	Male	MSM	Unknown	B	3	S51128	0.0922619	0.077381	0.0684524	0.267857	0.193452	0.136905	0.330357	0.285714	0.145833	0.764881	0.517857
12	16996	332	-0.0171255	4031	Male	MSM	Unknown	B	3	S51137	0.303571	0.407738	0.864583	0.241071	0.223214	0.279762	0.291667	0.223214	0.27381	0.142857	0.208333
2	9200	353	-0.00697492	1967	Female	Hetero	Black	Non-B	3	S5114-G5	0.136905	0.116071	0.809524	0.669643	0.776786	0.494048	0.10119	0.157738	0.315476	0.491071	0.339286
12	2700	666	-0.00580878	2249	Male	MSM	White	B	3	S51140	0.443452	0.276786	0.434524	0.0922619	0.235119	0.235119	0.300595	0.33631	0.294643	0.113095	0.0803571
12	16698	475	-0.00271032	2320	Female	Hetero	White	B	3	S51145	0.595238	0.541667	0.690476	0.25	0.306548	0.223214	0.806548	0.736607	0.833333	0.732143	0.845238
2	1610	559	-0.0052931	1947	Female	Hetero	White	B	3	S5115-G5	0.809524	0.81994	0.886905	0.613095	0.608631	0.644345	0.607143	0.610119	0.691964	0.535714	0.583333
12	n.a.	351	n.a.	2833	Male	MSM	White	B	3	S51150	0.738095	0.839286	0.869048	0.40625	0.511905	0.50744	0.610119	0.883929	0.821429	0.747024	0.534226
12	3857	253	n.a.	3336	Male	Hetero	Unknown	n.a.	3	S51153	0.21131	0.208333	0.166667	0.104167	0.241071	0.127976	0.0386905	0.0386905	0.125	0.014881	0.00595238
12	4895	760	n.a.	3119	Female	Hetero	White	B	3	S51160	0.363095	0.848214	0.229167	0.321429	0.532738	0.735119	0.761905	0.66369	0.85119	0.235119	0.125
12	44532	431	0.00241774	3767	Male	Hetero	White	B	3	S51214	0.0595238	0.125	0.0178571	0.014881	0.00595238	0.0357143	0.276786	0.395833	0.869048	0.401786	0.66369
12	80066	495	0.0260985	2165	Male	MSM	White	B	3	S51219	0.10119	0.1875	0.205357	0.565476	0.375	0.354167	0.678571	0.39881	0.452381	0.869048	0.747024
12	886	416	-0.0172784	2588	Male	Hetero	White	B	3	S51220	0.00892857	0.0208333	0.00297619	0.0505952	0.0535714	0.0297619	0.0357143	0.0327381	0.0357143	0.0505952	0.0505952
12	25700	427	n.a.	3803	Female	Hetero	White	B	3	S51226	0.583333	0.306548	0.52381	0.587798	0.5625	0.544643	0.205357	0.3125	0.360119	0.559524	0.41369
2	198000	398	-0.00454175	1946	Male	MSM	White	B	3	S5123-G5	0.0803571	0.0952381	0.0952381	0.208333	0.205357	0.196429	0.1875	0.255952	0.28869	0.136905	0.205357
12	24100	562	-7.36314e-05	5243	Male	IDU	White	B	3	S51237	0.386905	0.610119	0.550595	0.779762	0.803571	0.818452	0.732143	0.64881	0.827381	0.622024	0.732143
12	7310	419	-0.00787818	2385	Female	Hetero	White	B	3	S51238	0.541667	0.675595	0.854167	0.815476	0.717262	0.767857	0.922619	0.907738	0.845238	0.741071	0.247024
12	10200	457	-0.00354997	2248	Female	Hetero	Black	Non-B	3	S51249	0.779762	0.327381	0.455357	0.282738	0.133929	0.169643	0.136905	0.199405	0.238095	0.169643	0.214286
2	67000	374	0.0049283	1963	Male	MSM	White	B	3	S5126-G5	0.119048	0.172619	0.318452	0.184524	0.208333	0.276786	0.241071	0.309524	0.355655	0.0982143	0.0386905
2	112000	264	-0.00329556	2509	Male	MSM	White	B	3	S5128-G5	0.255952	0.55506	0.110119	0.223214	0.0595238	0.0982143	0.866071	0.705357	0.877976	0.821429	0.839286
12	37600	286	-0.00929072	4152	Male	IDU	White	B	3	S51313	0.104167	0.196429	0.363095	0.863095	0.8125	0.895833	0.89881	0.666667	0.440476	0.657738	0.830357
12	99900	316	-0.0103974	2219	Male	MSM	White	B	3	S51348	0.33631	0.641369	0.389881	0.550595	0.693452	0.333333	0.535714	0.407738	0.491071	0.318452	0.279762
2	41700	573	0.00153797	1947	Male	Hetero	White	Non-B	3	S5140-G5	0.642857	0.785714	0.880952	0.857143	0.794643	0.800595	0.839286	0.252976	0.449405	0.532738	0.639881
12	148500	243	n.a.	1972	Female	Hetero	White	B	3	S51428	0.294643	0.485119	0.0833333	0.0178571	0.142857	0.160714	0.360119	0.241071	0.300595	0.223214	0.544643
2	3940	620	0.0128944	1875	Male	Hetero	White	B	3	S5151-G5	0.550595	0.145833	0.616071	0.297619	0.199405	0.104167	0.345238	0.0654762	0.047619	0.107143	0.157738
13	15100	417	-0.0103338	3246	Male	MSM	White	B	3	S51511	0.64881	0.345238	0.372024	0.345238	0.324405	0.526786	0.363095	0.35119	0.157738	0.5625	0.563988
13	13500	244	n.a.	2943	Female	IDU	White	B	3	S51520	0.366667	0.339394	0.915152	0.748485	0.609091	0.587879	0.657576	0.384848	0.445455	0.778788	0.787879
13	40000	329	0.0126243	2057	Male	MSM	Other	B	3	S51522	0.174242	0.39697	0.212121	0.415152	0.290909	0.139394	0.687879	0.881818	0.654545	0.854545	0.757576
2	10773	721	-0.00280107	1952	Male	MSM	White	B	3	S5153-G5	0.290909	0.375758	0.618182	0.80303	0.668182	0.875758	0.475758	0.227273	0.475758	0.260606	0.175758
13	n.a.	280	0.0059467	3690	Male	IDU	White	B	3	S51536	0.893939	0.945455	0.690909	0.848485	0.924242	0.906061	0.824242	0.621212	0.942424	0.448485	0.409091
13	100000	240	0.00549293	2458	Male	MSM	White	B	3	S51556	0.348485	0.675758	0.921212	0.745455	0.8	0.787879	0.79697	0.945455	0.909091	0.845455	0.957576
13	2700	240	0.00632584	1877	Male	IDU	White	B	3	S51601	0.718182	0.457576	0.742424	0.939394	0.863636	0.842424	0.612121	0.742424	0.460606	0.536364	0.312121
13	180000	290	-0.00164521	4447	Male	MSM	White	B	3	S51614	0.763636	0.787879	0.551515	0.212121	0.381818	0.357576	0.730303	0.278788	0.627273	0.29697	0.233333
13	9200	530	-0.00140258	2259	Male	IDU	White	B	3	S51615	0.772727	0.866667	0.725758	0.978788	0.948485	0.978788	0.990909	0.984848	0.945455	0.984848	0.990909
13	13000	570	-0.00344144	4263	Female	IDU	White	B	3	S51617	0.112121	0.409091	0.309091	0.836364	0.715152	0.942424	0.521212	1	0.645455	1	0.457576
13	19746	370	0.0225846	2028	Male	IDU	White	B	3	S51644	0.030303	0.112121	0.0181818	0.175758	0.309091	0.209091	0.230303	0.10303	0.236364	0.148485	0.212121
13	5480	800	-0.00396765	2938	Male	IDU	White	B	3	S51705	0.624242	0.684848	0.806061	0.590909	0.639394	0.663636	0.7	0.60303	0.887879	0.80303	0.827273
13	23624	226	-0.00260612	4873	Male	IDU	White	B	3	S51725	0.942424	0.748485	0.357576	0.19697	0.187879	0.0333333	0.0272727	0.0272727	0.0181818	0.0333333	0.0969697
13	2084	317	0.0193733	2645	Male	Hetero	White	B	3	S51745	0.351515	0.806061	0.0727273	0.948485	0.933333	0.90303	0.848485	0.527273	0.648485	0.618182	0.854545
13	95138	924	0.00985105	4582	Female	IDU	White	B	3	S51757	0.975758	0.631818	0.793939	0.524242	0.442424	0.381818	0.60303	0.821212	0.30303	0.978788	0.651515
13	31393	455	0.00612372	3359	Female	IDU	White	B	3	S51808	0.469697	0.372727	0.0878788	0.30303	0.530303	0.278788	0.512121	0.415152	0.442424	0.20303	0.069697
13	13750	285	-0.00489759	2381	Male	MSM	White	B	3	S51809	0.601515	0.878788	0.557576	0.884848	0.939394	0.718182	0.993939	0.993939	0.857576	0.99697	0.993939
13	34752	665	n.a.	3256	Male	IDU	White	B	3	S51811	0.709091	0.460606	0.354545	0.669697	0.636364	0.575758	0.318182	0.681818	0.633333	0.869697	0.478788
13	80840	498	-0.00145663	3099	Male	IDU	White	B	3	S51813	0.227273	0.190909	0.236364	0.272727	0.293939	0.148485	0.233333	0.536364	0.254545	0.393939	0.348485
13	115396	257	-0.00771551	2004	Female	IDU	White	B	3	S51818	0.545455	0.40303	0.518182	0.495455	0.283333	0.387879	0.212121	0.166667	0.293939	0.127273	0.121212
13	102689	229	0.0128233	3425	Male	MSM	White	B	3	S51819	0.560606	0.921212	0.948485	0.845455	0.809091	0.890909	0.862121	0.793939	0.869697	0.248485	0.127273
13	703314	258	0.012398	3814	Male	IDU	White	B	3	S51822	0.8	0.106061	0.127273	0.554545	0.606061	0.118182	0.0454545	0.0939394	0.0151515	0.0818182	0.618182
13	4332	591	-0.00259469	4536	Female	IDU	White	B	3	S51824	0.636364	0.815152	0.851515	0.609091	0.790909	0.730303	0.842424	0.724242	0.824242	0.269697	0.275758
13	3187	305	0.00962513	3977	Female	IDU	White	B	3	S51845	0.957576	0.927273	0.163636	0.893939	0.963636	0.951515	0.981818	0.709091	0.766667	0.19697	0.278788
13	9866	421	0.00135918	2952	Male	Hetero	White	B	3	S51854	0.278788	0.615152	0.818182	0.148485	0.545455	0.769697	0.624242	0.260606	0.815152	0.0484848	0.0242424
13	9981	542	0.0110239	4026	Female	Hetero	White	Non-B	3	S51915	0.793939	0.975758	0.887879	0.987879	0.984848	0.975758	0.912121	0.733333	0.931818	0.406061	0.381818
13	45606	353	0.00140267	2465	Male	MSM	White	B	3	S51929	0.524242	0.881818	0.454545	0.872727	0.85303	0.666667	0.969697	0.942424	0.660606	0.884848	0.581818
13	4599	384	-0.00652014	5283	Male	Other	White	B	3	S51931	0.872727	0.469697	0.469697	0.930303	0.957576	0.918182	0.872727	0.79697	0.757576	0.712121	0.893939
13	7716	436	n.a.	3816	Male	MSM	White	B	3	S51948	0.0787879	0.0545455	0.439394	0.0848485	0.0636364	0.0787879	0.0969697	0.14697	0.118182	0.169697	0.290909
13	13659	1008	0.00238154	2273	Male	MSM	White	B	3	S51953	0.39697	0.209091	0.772727	0.233333	0.230303	0.260606	0.224242	0.578788	0.378788	0.50303	0.390909
13	2389	737	-0.0131949	2941	Male	IDU	White	B	3	S52001	0.118182	0.227273	0.290909	0.281818	0.409091	0.290909	0.360606	0.345455	0.578788	0.142424	0.136364
13	52	586	n.a.	4443	Male	MSM	White	n.a.	3	S52002	0.0909091	0.266667	0.451515	0.621212	0.651515	0.593939	0.315152	0.684848	0.363636	0.484848	0.472727
2	5370	364	-0.00242569	1947	Female	Hetero	White	Non-B	3	S5201-G5	0.136364	0.781818	0.833333	0.922727	0.966667	0.963636	0.784848	0.80303	0.951515	0.327273	0.809091
13	2033	450	-0.00697373	4307	Female	IDU	White	B	3	S52020	0.948485	0.521212	0.490909	0.533333	0.412121	0.448485	0.0636364	0.181818	0.0787879	0.506061	0.40303
13	847	550	0.000650431	2617	Female	IDU	White	B	3	S52033	0.451515	0.251515	0.621212	0.357576	0.184848	0.221212	0.269697	0.524242	0.233333	0.718182	0.493939
13	4572	560	-0.0145604	4191	Male	IDU	White	B	3	S52035	0.187879	0.290909	0.130303	0.266667	0.30303	0.390909	0.39697	0.566667	0.375758	0.251515	0.342424
13	1140	570	-0.0231211	4936	Male	IDU	White	B	3	S52037	0.509091	0.163636	0.315152	0.184848	0.210606	0.266667	0.281818	0.333333	0.224242	0.233333	0.331818
13	74017	215	0.00300344	4373	Male	Hetero	White	B	3	S52040	0.639394	0.324242	0.318182	0.230303	0.306061	0.287879	0.339394	0.493939	0.39697	0.390909	0.193939
13	2786	730	-0.0234667	5101	Male	MSM	White	B	3	S52057	0.0606061	0.0393939	0.0393939	0.0606061	0.0515152	0.0575758	0.0757576	0.133333	0.0757576	0.0636364	0.269697
2	14300	394	-0.00301456	3822	Male	MSM	White	B	3	S5210-G5	0.251497	0.401198	0.257485	0.437126	0.51497	0.419162	0.281437	0.538922	0.281437	0.197605	0.101796
14	716237	257	0.00196207	3459	Female	Hetero	Other	Non-B	3	S52102	0.54491	0.335329	0.287425	0.383234	0.287425	0.371257	0.461078	0.508982	0.491018	0.323353	0.467066
14	2277	488	0.0014513	2590	Male	MSM	White	B	3	S52128	0.350299	0.532934	0.616766	0.838323	0.844311	0.928144	0.616766	0.748503	0.778443	0.407186	0.179641
14	906	517	-0.00787851	4697	Female	Hetero	White	B	3	S52137	0.694611	0.670659	0.568862	0.520958	0.413174	0.502994	0.556886	0.856287	0.497006	0.42515	0.57485
14	5317	396	-0.00659902	4356	Male	IDU	White	B	3	S52145	0.862275	0.51497	0.646707	0.479042	0.556886	0.39521	0.251497	0.54491	0.39521	0.508982	0.449102
14	604	522	-0.00415434	3343	Female	IDU	White	B	3	S52204	0.922156	0.868263	0.964072	0.784431	0.946108	0.826347	0.826347	0.868263	0.844311	0.838323	0.808383
14	4394	464	n.a.	2337	Male	IDU	White	B	3	S52206	0.538922	0.796407	0.51497	0.808383	0.778443	0.724551	0.814371	0.443114	0.832335	0.281437	0.48503
2	82000	438	n.a.	1922	Male	MSM	White	B	3	S5221-G5	0.610778	0.898204	0.329341	0.209581	0.57485	0.347305	0.94012	0.598802	0.94012	0.568862	0.712575
14	1433	380	-0.00700214	7342	Male	MSM	White	B	3	S52212	0.556886	0.754491	0.994012	0.556886	0.736527	0.48503	0.167665	0.125749	0.179641	0.239521	0.131737
14	6743	483	0.00550041	2073	Female	Hetero	White	Non-B	3	S52213	0.011976	0.0359281	0.0838323	0.161677	0.185629	0.137725	0.0778443	0.0838323	0.0958084	0.0778443	0
14	11581	260	0.0129505	4461	Male	Other	White	B	3	S52215	0.197605	0.0838323	0.215569	0.227545	0.215569	0.209581	0.113772	0.113772	0.149701	0.125749	0.0179641
14	16008	337	-0.00798665	3834	Female	Hetero	White	n.a.	3	S52218	0.377246	0.491018	0.371257	0.239521	0.383234	0.443114	0.60479	0.688623	0.826347	0.868263	0.730539
14	2515	385	n.a.	4423	Female	Hetero	White	B	3	S52228	0.946108	0.718563	0.335329	0.377246	0.257485	0.353293	0.760479	0.790419	0.796407	0.670659	0.802395
14	1942	267	n.a.	4945	Male	MSM	White	B	3	S52235	0.550898	0.377246	0.736527	0.646707	0.54491	0.616766	0.335329	0.57485	0.311377	0.646707	0.45509
14	7948	334	-0.0166748	3800	Male	Hetero	Black	Non-B	3	S52236	0.97006	0.634731	0.688623	0.317365	0.407186	0.275449	0.356287	0.401198	0.538922	0.263473	0.281437
14	455	802	n.a.	2119	Male	MSM	White	n.a.	3	S52243	0.491018	0.389222	0.670659	0.748503	0.520958	0.745509	0.802395	0.796407	0.616766	0.850299	0.748503
14	11623	293	0.010312	1843	Male	Hetero	White	Non-B	3	S52244	0.0299401	0.0479042	0.0359281	0.203593	0.179641	0.197605	0.143713	0.275449	0.143713	0.173653	0.11976
2	18800	395	0.0466781	1863	Male	MSM	White	B	3	S5229-G5	0.886228	0.790419	0.622754	0.718563	0.473054	0.772455	0.820359	0.952096	0.51497	0.874251	0.814371
14	8509	670	-0.00321445	1895	Female	Hetero	Black	Non-B	3	S52306	0.520958	0.60479	0.149701	0.257485	0.149701	0.227545	0.652695	0.628743	0.898204	0.844311	0.820359
14	1365	366	-5.49505e-05	2516	Female	Hetero	Other	Non-B	3	S52308	0.568862	0.508982	0.431138	0.335329	0.293413	0.461078	0.592814	0.60479	0.736527	0.634731	0.479042
2	80000	421	-0.00423247	2117	Male	MSM	Other	Non-B	3	S5234-G5	0.26513	0.172911	0.487032	0.556196	0.530259	0.711816	0.478386	0.190202	0.662824	0.213256	0.345821
14	1139	518	0.00844456	3048	Male	Hetero	Black	Non-B	3	S52344	0.694524	0.821326	0.755043	0.628242	0.827089	0.855908	0.700288	0.925072	0.945245	0.806916	0.78098
2	104000	511	n.a.	1943	Male	MSM	White	B	3	S5235-G5	0.247839	0.396254	0.674352	0.291066	0.471182	0.631124	0.54755	0.342939	0.744957	0.0778098	0.210375
2	12600	297	0.00288888	2004	Male	Hetero	White	B	3	S5237-G5	0.685879	0.504323	0.665706	0.507205	0.210375	0.302594	0.636888	0.414986	0.576369	0.948127	0.691643
15	35400	506	-0.00978607	2550	Male	MSM	White	B	3	S52414	0.795389	0.824207	0.936599	0.48415	0.564841	0.59366	0.433718	0.81268	0.772334	0.81268	0.81268
15	41000	207	-0.00443995	2646	Male	Hetero	White	B	3	S52416	0.363112	0.167147	0.668588	0.311239	0.178674	0.210375	0.0576369	0.0691643	0.26513	0.054755	0.0230548
15	250	411	0.00992387	4345	Male	MSM	Other	B	3	S52424	0.207493	0.161383	0.21902	0.144092	0.106628	0.32853	0.184438	0.268012	0.282421	0.472622	0.501441
15	67000	213	-0.0046366	2361	Male	MSM	White	B	3	S52428	0.259366	0.236311	0.538905	0.455331	0.489914	0.62536	0.158501	0.236311	0.207493	0.527378	0.45245
2	124000	446	-0.00330023	1989	Male	MSM	White	B	3	S5245-G5	0.0835735	0.126801	0.0951009	0.305476	0.18732	0.259366	0.345821	0.0806916	0.279539	0.15562	0.32853
15	21960	301	n.a.	5224	Male	IDU	White	B	3	S52508	0.342939	0.135447	0.527378	0.446686	0.278098	0.279539	0.193084	0.162824	0.273775	0.0864553	0.0864553
15	168	567	n.a.	2301	Female	Hetero	White	Non-B	3	S52511	0.0806916	0.0778098	0.0691643	0.0489914	0.0230548	0.0518732	0.0720461	0.037464	0.0518732	0.0201729	0.14121
15	25119	616	0.0118736	3619	Male	MSM	White	B	3	S52515	0.527378	0.536023	0.342939	0.242075	0.236311	0.498559	0.397695	0.573487	0.697406	0.181556	0.40634
15	209764	471	-0.00545565	5132	Male	MSM	White	B	3	S52543	0.530259	0.279539	0.227666	0.0662824	0.112392	0.115274	0.26513	0.0605187	0.161383	0.0691643	0.0518732
15	65224	359	0.0173567	5248	Female	Hetero	White	B	3	S52555	0.345821	0.193084	0.446686	0.512968	0.498559	0.694524	0.0461095	0.115274	0.0432277	0.429395	0.121037
15	4779	410	-0.0034281	3178	Male	IDU	White	B	3	S52557	0.962536	0.948127	0.48415	0.651297	0.608069	0.654179	0.804035	0.95389	0.976945	0.971182	0.927954
15	1460	340	0.0173456	5685	Male	IDU	White	B	3	S52604	0.409222	0.700288	0.14121	0.0144092	0.0432277	0.0201729	0.377522	0.74928	0.798271	0.910663	0.688761
15	16690	329	0.000843281	2277	Female	Hetero	Other	Non-B	3	S52626	0.100865	0.253602	0.298271	0.766571	0.665706	0.766571	0.501441	0.412104	0.423631	0.216138	0.0461095
15	94839	354	n.a.	3413	Male	MSM	White	B	3	S52701	0.847262	0.925072	0.945245	0.971182	0.982709	0.985591	0.994236	0.838617	0.939481	0.919308	0.988473
15	8457	436	n.a.	2026	Male	MSM	Other	B	3	S52716	0.697406	0.806916	0.752161	0.435159	0.536023	0.161383	0.62536	0.449568	0.40634	0.446686	0.498559
15	110000	248	-0.00963336	2205	Male	MSM	White	B	3	S52735	0.469741	0.720461	0.801153	0.700288	0.720461	0.613833	0.789625	0.720461	0.564841	0.674352	0.855908
15	942	303	n.a.	2947	Female	IDU	White	B	3	S52739	0.129683	0.20317	0.158501	0.0201729	0.0288184	0.0115274	0.293948	0.0259366	0.0605187	0.0115274	0.305476
15	10600	302	0.0102432	2032	Female	Hetero	Black	Non-B	3	S52757	0.550432	0.510086	0.420749	0.887608	0.804035	0.84438	0.368876	0.524496	0.331412	0.461095	0.342939
15	13500	290	n.a.	1827	Male	MSM	White	B	3	S52812	0.927954	0.873199	0.572046	0.916427	0.962536	0.9683	0.628242	0.706052	0.446686	0.801153	0.73487
15	34854	406	0.0219316	3484	Male	IDU	White	B	3	S52845	0.145533	0.112392	0.458213	0.576369	0.48415	0.0677233	0.0489914	0.0835735	0.0489914	0.0951009	0.132565
15	556	282	n.a.	3082	Female	Other	Black	Non-B	3	S52855	0.818444	0.691643	0.930836	0.762248	0.864553	0.884726	0.677233	0.576369	0.67147	0.772334	0.596542
1	178	529	n.a.	829	Female	Hetero	Black	Non-B	2	S10101	0.910112	0.910112	0.814607	0.460674	0.719101	0.634831	0.634831	0.859551	0.820225	0.898876	0.820225
1	12200	527	-0.00184406	409	Male	Hetero	White	B	2	S10105	0.747191	0.865169	0.758427	0.932584	0.764045	0.865169	0.910112	0.786517	0.797753	0.783708	0.808989
1	5220	446	-0.0037809	615	Male	MSM	White	B	2	S10110	0.589888	0.320225	0.494382	0.421348	0.286517	0.348315	0.252809	0.297753	0.258427	0.0561798	0.0393258
1	78500	519	-0.00292682	795	Female	Hetero	White	B	2	S10154	0.94382	0.994382	0.623596	0.691011	0.949438	0.859551	0.91573	0.842697	0.91573	0.730337	0.921348
1	180000	253	-0.00678175	738	Male	MSM	White	B	2	S10201	0.0393258	0.0280899	0.0674157	0.0842697	0.0617978	0.0842697	0.0224719	0.011236	0.0561798	0.129213	0.011236
1	46500	469	n.a.	587	Female	Hetero	Black	Non-B	2	S10232	0.466292	0.337079	0.432584	0.404494	0.460674	0.421348	0.185393	0.202247	0.297753	0.207865	0.168539
1	1366	540	-0.0027562	1062	Female	Hetero	Other	Non-B	2	S10243	0.859551	0.926966	0.724719	0.0449438	0.101124	0.235955	0.904494	0.977528	0.955056	0.994382	0.803371
1	116200	730	0.0098869	556	Male	Other	White	B	2	S10245	0.533708	0.617978	0.674157	0.0505618	0.0786517	0.162921	0.359551	0.837079	0.202247	0.674157	0.629213
1	141253	260	-0.00938401	758	Male	MSM	White	B	2	S10301	0.764045	0.494382	0.803371	0.455056	0.679775	0.55618	0.533708	0.303371	0.353933	0.0224719	0.140449
1	4530	420	-0.00530424	763	Female	Hetero	Black	Non-B	2	S10324	0.926966	0.820225	0.797753	0.893258	0.561798	0.719101	0.735955	0.573034	0.657303	0.662921	0.651685
3	163000	234	-0.00540987	388	Male	Hetero	White	B	2	S10414	0.628099	0.768595	0.752066	0.842975	0.876033	0.677686	0.917355	0.504132	0.561983	0.479339	0.528926
3	23300	259	-0.0040263	721	Male	MSM	White	B	2	S10424	0.0495868	0.239669	0.0743802	0.123967	0.0909091	0.123967	0.280992	0.280992	0.157025	0.38843	0.479339
3	26689	482	n.a.	537	Female	Hetero	White	B	2	S10457	0.438017	0.53719	0.636364	0.628099	0.834711	0.743802	0.264463	0.330579	0.768595	0.421488	0.22314
3	47856	630	-0.00493977	810	Male	IDU	White	B	2	S10501	0.0785124	0.297521	0.198347	0.0661157	0.264463	0.305785	0.247934	0.0661157	0.256198	0.0495868	0.0247934
3	1558	583	n.a.	892	Female	Other	Black	B	2	S10505	0.677686	0.61157	0.809917	0.950413	0.909091	0.909091	0.818182	0.619835	0.528926	0.909091	0.818182
3	179	753	-0.00618047	476	Male	IDU	White	B	2	S10506	0.0578512	0.0991736	0.603306	0.272727	0.231405	0.165289	0.140496	0.214876	0.297521	0.0165289	0.0165289
3	98800	601	-0.000772384	416	Female	Hetero	White	Non-B	2	S10507	0.396694	0.305785	0.429752	0.892562	0.892562	0.929752	0.892562	0.355372	0.181818	0.330579	0.727273
3	4610	593	-0.0013258	481	Female	Hetero	Black	Non-B	2	S10520	0.239669	0.363636	0.0909091	0.247934	0.173554	0.107438	0.702479	0.809917	0.900826	0.801653	0.892562
3	148000	574	-0.00458132	477	Male	Hetero	White	Non-B	2	S10529	0.0330579	0.0578512	0.0495868	0.0826446	0.0991736	0.115702	0.0743802	0.0495868	0.0743802	0.0661157	0.132231
3	50100	429	-0.00325011	702	Male	Hetero	White	B	2	S10545	0.0661157	0.115702	0.264463	0.809917	0.72314	0.884298	0.272727	0.0991736	0.115702	0.760331	0.396694
3	61900	349	-0.00390139	800	Male	Hetero	White	Non-B	2	S10546	0.966942	0.991736	0.578512	0.652893	0.421488	0.46281	0.768595	0.471074	0.413223	0.371901	0.735537
3	30100	413	-0.000927777	600	Female	Hetero	Black	Non-B	2	S10547	0.801653	0.487603	1	0.92562	0.958678	0.929752	0.528926	0.661157	0.752066	0.900826	0.752066
3	124000	476	0.00855715	791	Male	MSM	White	B	2	S10549	0.115702	0.264463	0.0330579	0.107438	0.107438	0.0909091	0.619835	0.785124	0.809917	0.834711	0.809917
3	2900	491	-0.00188065	812	Male	MSM	White	B	2	S10551	0.338843	0.280992	0.942149	0.495868	0.446281	0.768595	0.0826446	0.231405	0.289256	0.0991736	0.0413223
3	46600	573	-0.00450244	775	Male	Hetero	Black	Non-B	2	S10611	0.566474	0.583815	0.930636	0.878613	0.809249	0.947977	0.728324	0.728324	0.728324	0.543353	0.867052
3	39000	714	0.00620235	740	Male	MSM	White	Non-B	2	S10622	0.976879	0.99422	0.65896	0.66474	0.919075	0.641618	0.988439	1	1	1	0.971098
3	3150	465	0.0117834	712	Male	Hetero	White	Non-B	2	S10635	0.364162	0.33526	0.843931	0.953757	0.878613	0.780347	0.312139	0.445087	0.66474	0.358382	0.595376
3	100000	213	-0.00236844	517	Male	MSM	White	B	2	S10637	0.936416	0.445087	0.757225	0.635838	0.630058	0.445087	0.144509	0.144509	0.0751445	0.271676	0.277457
3	11200	507	-0.00519277	636	Male	MSM	White	B	2	S10640	0.647399	0.774566	0.83815	0.872832	0.861272	0.884393	0.739884	0.682081	0.416185	0.705202	0.83237
3	45300	240	-0.00427225	742	Male	MSM	White	B	2	S10645	0.115607	0.0924855	0.433526	0.0115607	0.0115607	0.017341	0.00578035	0.0462428	0.0346821	0.109827	0.0115607
3	525000	313	n.a.	464	Male	MSM	White	B	2	S10646	0.676301	0.66474	0.976879	0.890173	0.895954	0.924855	0.867052	0.439306	0.491329	0.682081	0.901734
3	81700	255	-0.000600378	547	Female	Hetero	White	Non-B	2	S10647	0.635838	0.624277	0.554913	0.919075	0.947977	0.890173	0.32948	0.242775	0.352601	0.803468	0.323699
3	102000	511	-0.00369044	515	Male	MSM	White	B	2	S10649	0.734104	0.734104	0.919075	0.924855	0.971098	0.895954	0.479769	0.549133	0.566474	0.49711	0.433526
3	158000	284	-0.00447492	667	Male	MSM	White	B	2	S10651	0.653179	0.763006	0.878613	0.0867052	0.109827	0.138728	0.398844	0.653179	0.768786	0.739884	0.699422
3	86000	412	0.0104038	667	Male	MSM	White	B	2	S10653	0.514451	0.520231	0.156069	0.364162	0.196532	0.34104	0.763006	0.884393	0.323699	0.768786	0.815029
4	35300	244	-0.00103418	428	Female	Hetero	Other	Non-B	2	S10701	0.687861	0.728324	0.867052	0.763006	0.745665	0.797688	0.520231	0.132948	0.213873	0.190751	0.0924855
4	52400	255	0.00214679	877	Male	Hetero	White	B	2	S10713	0.104046	0.0693642	0.00578035	0.184971	0.16185	0.242775	0.179191	0.312139	0.312139	0.416185	0.289017
4	349	320	n.a.	806	Female	Hetero	Black	B	2	S10809	0.017341	0	0.017341	0.132948	0.190751	0.236994	0.0462428	0.0867052	0.132948	0.138728	0.0867052
4	10731	345	n.a.	643	Female	Hetero	Black	Non-B	2	S10816	0.520231	0.485549	0.641618	0.82659	0.763006	0.815029	0.49711	0.514451	0.543353	0.312139	0.375723
4	1076	353	-0.00451615	790	Male	Hetero	Black	Non-B	2	S10828	0.0635838	0.0751445	0.0809249	0.242775	0.294798	0.294798	0.300578	0.294798	0.369942	0.144509	0.127168
4	7196	302	-0.0051537	705	Male	MSM	Black	B	2	S10832	0.254335	0.213873	0.17341	0.450867	0.407514	0.312139	0.236994	0.184971	0.138728	0.289017	0.49711
4	24813	369	-0.00138042	656	Male	MSM	White	B	2	S10855	0.606936	0.543353	0.387283	0.381503	0.323699	0.456647	0.595376	0.595376	0.601156	0.65896	0.682081
4	6809	342	-0.00522624	588	Female	Hetero	Other	Non-B	2	S10908	0.0903955	0.152542	0.372881	0.627119	0.632768	0.581921	0.242938	0.316384	0.293785	0.158192	0.079096
4	10200	426	n.a.	921	Male	MSM	Black	B	2	S10922	0.344633	0.350282	0.584746	0.237288	0.29096	0.293785	0.129944	0.20339	0.271186	0.101695	0.20339
4	57000	262	0.0138101	370	Female	Hetero	Black	Non-B	2	S10924	0.502825	0.429379	0.762712	0.435028	0.40113	0.502825	0.0903955	0.175141	0.446328	0.152542	0.649718
4	8750	517	-0.00632751	575	Female	Other	Black	n.a.	2	S10927	0.836158	0.80226	0.485876	0.344633	0.0960452	0.175141	0.813559	0.853107	0.847458	0.915254	0.847458
4	114974	357	n.a.	974	Male	IDU	White	B	2	S10931	0.553672	0.485876	0.960452	0.497175	0.740113	0.853107	0.338983	0.587571	0.60452	0.225989	0.276836
4	162000	253	-0.0049217	528	Male	MSM	White	B	2	S10935	0.661017	0.299435	0.333333	0.169492	0.129944	0.19209	0.00564972	0.0451977	0.0847458	0.039548	0.0451977
4	6870	447	-0.00343213	617	Female	Hetero	Black	Non-B	2	S10936	0.638418	0.757062	0.915254	0.553672	0.819209	0.627119	0.661017	0.644068	0.785311	0.333333	0.180791
4	199500	243	0.000830457	866	Female	Hetero	Black	Non-B	2	S10940	0.107345	0.158192	0.152542	0.0677966	0.0338983	0.0282486	0.271186	0.40678	0.423729	0.519774	0.423729
4	55872	462	-0.00634382	751	Male	MSM	White	B	2	S10954	0.949153	0.689266	0.751412	0.559322	0.497175	0.60452	0.39548	0.610169	0.412429	0.20904	0.158192
5	34383	439	-0.00259044	574	Female	Hetero	White	B	2	S11001	0.491525	0.457627	0.254237	0.355932	0.220339	0.225989	0.525424	0.762712	0.641243	0.779661	0.740113
5	18733	387	-0.00465507	781	Male	MSM	White	Non-B	2	S11005	0.20339	0.449153	0.079096	0.310734	0.254237	0.152542	0.610169	0.677966	0.689266	0.79661	0.79661
5	12461	539	n.a.	381	Male	Hetero	Black	n.a.	2	S11012	0.485876	0.59887	0.310734	0.079096	0.141243	0.242938	0.559322	0.776836	0.672316	0.762712	0.762712
5	158032	509	-0.00331692	705	Male	MSM	White	B	2	S11013	0.293785	0.372881	0.367232	0.542373	0.344633	0.40678	0.531073	0.40113	0.457627	0.706215	0.60452
5	5400	444	-0.00447761	501	Male	MSM	White	B	2	S11028	0.0451977	0.0225989	0.163842	0.0621469	0.0451977	0.0903955	0.0847458	0.0338983	0.0960452	0.00564972	0.0508475
5	36000	562	0.000419976	833	Male	MSM	White	B	2	S11060	0.169492	0.285311	0.101695	0.389831	0.446328	0.39548	0.305085	0.412429	0.39548	0.248588	0.355932
5	2256	486	0.00996742	615	Female	Other	Black	B	2	S11123	0.508475	0.531073	0.50565	0.621469	0.638418	0.677966	0.497175	0.59322	0.497175	0.514124	0.485876
5	170874	376	0.00560661	864	Male	MSM	White	B	2	S11132	0.757062	0.889831	0.423729	0.242938	0.316384	0.214689	0.903955	0.937853	0.937853	0.937853	0.926554
5	4223	273	0.0186729	1025	Female	Hetero	Black	Non-B	2	S11211	0.556818	0.471591	0.897727	0.647727	0.832386	0.928977	0.710227	0.894886	0.931818	0.15767	0.133523
5	96854	325	-0.0016757	809	Male	Hetero	White	B	2	S11228	0.0482955	0.0369318	0.0738636	0.03125	0.03125	0.0369318	0.0227273	0.0539773	0.0653409	0.110795	0.0710227
5	117000	285	n.a.	1081	Male	Hetero	White	B	2	S11249	0.144886	0.25	0.678977	0.528409	0.556818	0.471591	0.308239	0.315341	0.428977	0.394886	0.321023
5	21700	440	n.a.	725	Male	Hetero	White	Non-B	2	S11308	0.803977	0.883523	0.724432	0.451705	0.713068	0.696023	0.607955	0.627841	0.755682	0.184659	0.252841
5	94200	287	0.0017276	726	Male	Hetero	White	Non-B	2	S11311	0.646307	0.588068	0.238636	0.221591	0.178977	0.0539773	0.681818	0.630682	0.568182	0.630682	0.78125
5	15900	202	0.0198842	1092	Male	Hetero	White	Non-B	2	S11314	0.585227	0.603693	0.698864	0.875	0.53125	0.528409	0.90625	0.642045	0.823864	0.928977	0.829545
5	1860	288	-0.00158073	761	Male	MSM	White	B	2	S11319	0.414773	0.321023	0.803977	0.383523	0.417614	0.508523	0.119318	0.224432	0.159091	0.497159	0.215909
5	142000	377	0.0244659	744	Male	MSM	White	B	2	S11322	0.136364	0.102273	0.278409	0.894886	0.889205	0.664773	0.0880682	0.0880682	0.127841	0.130682	0.0909091
5	187000	294	n.a.	391	Female	IDU	White	n.a.	2	S11328	0.505682	0.681818	0.255682	0.176136	0.193182	0.315341	0.832386	0.9375	0.909091	0.859375	0.818182
5	5820	224	-0.00407016	803	Male	MSM	White	B	2	S11338	0.0142045	0.0142045	0.0142045	0.0340909	0.0482955	0.0625	0.0284091	0.0284091	0.0767045	0.0454545	0.0823864
5	221000	508	0.0069679	736	Male	Other	White	B	2	S11341	0.59375	0.610795	0.491477	0.846591	0.857955	0.948864	0.789773	0.846591	0.821023	0.889205	0.428977
5	1510	1399	-0.00390696	659	Male	MSM	White	B	2	S11342	0.340909	0.397727	0.204545	0.434659	0.4375	0.5625	0.715909	0.744318	0.659091	0.852273	0.755682
5	14600	365	-0.00456957	587	Male	MSM	White	B	2	S11346	0.522727	0.519886	0.400568	0.676136	0.627841	0.610795	0.639205	0.545455	0.487216	0.585227	0.627841
5	14400	408	-0.00279068	681	Male	MSM	White	B	2	S11349	0.576705	0.534091	0.5625	0.46875	0.507102	0.497159	0.579545	0.578125	0.511364	0.105114	0.275568
5	7660	396	0.00844246	765	Male	MSM	Other	B	2	S11356	0.272727	0.252841	0.286932	0.102273	0.0880682	0.0142045	0.21875	0.0198864	0.130682	0.0539773	0.414773
5	24400	469	0.0137038	686	Male	MSM	White	B	2	S11401	0.627841	0.545455	0.789773	0.363636	0.275568	0.426136	0.383523	0.505682	0.355114	0.809659	0.889205
5	21782	259	n.a.	1029	Female	Hetero	Black	Non-B	2	S11413	0.204545	0.0454545	0.366477	0.397727	0.545455	0.451705	0.0255682	0.0426136	0.0340909	0.127841	0.0596591
5	6586	276	-0.00517603	411	Male	Hetero	White	Non-B	2	S11430	0.25	0.230114	0.247159	0.798295	0.78125	0.579545	0.5	0.284091	0.181818	0.502841	0.420455
5	21732	574	-0.000889715	637	Male	Hetero	Black	Non-B	2	S11439	0.988636	0.957386	0.96875	0.764205	0.809659	0.887784	0.661932	0.889205	0.806818	0.673295	0.727273
5	7157	423	-0.00209809	690	Female	Hetero	Other	B	2	S11458	0.119318	0.161932	0.139205	0.21875	0.215909	0.207386	0.213068	0.15625	0.167614	0.224432	0.105114
5	6032	306	n.a.	854	Female	Hetero	White	Non-B	2	S11460	0.909091	0.926136	0.994318	1	0.985795	1	0.911932	0.829545	0.903409	0.778409	0.846591
15	219133	349	0.00915906	898	Male	Hetero	Black	Non-B	2	S1506	0.823864	0.821023	0.806818	0.303977	0.321023	0.539773	0.664773	0.863636	0.761364	0.701705	0.792614
15	5459	322	-0.00281449	594	Female	Hetero	Black	Non-B	2	S1509	0.264205	0.448864	0.15625	0.184659	0.235795	0.383523	0.252841	0.340909	0.329545	0.332386	0.519886
15	130636	524	-0.003767	706	Male	IDU	White	Non-B	2	S1511	0.150568	0.198864	0.133523	0.678977	0.383523	0.461648	0.414773	0.457386	0.673295	0.522727	0.517045
15	4522	424	0.0159575	959	Female	Hetero	Black	Non-B	2	S1512	0.664773	0.747159	0.0198864	0.0568182	0.0284091	0.0681818	0.971591	0.982955	0.980114	0.985795	0.980114
15	26399	542	-0.00593114	2755	Male	IDU	White	Non-B	2	S1520	0.409091	0.651989	0.538352	0.417614	0.298295	0.710227	0.519886	0.872159	0.457386	0.605114	0.505682
15	160578	231	n.a.	9916	Male	IDU	White	n.a.	2	S1523	0.178977	0.332386	0.25	0.738636	0.588068	0.616477	0.292614	0.360795	0.642045	0.448864	0.528409
15	1660	558	-0.00633839	2218	Female	Hetero	White	B	2	S1536	0.301136	0.642045	0.122159	0.556818	0.136364	0.110795	0.997159	0.53125	0.752841	0.508523	0.582386
15	102954	606	-0.00957322	3267	Male	IDU	Other	B	2	S1545	0.778409	0.196023	0.576705	0.147727	0.0965909	0.139205	0.142045	0.122159	0.153409	0.198864	0.161932
15	1210	462	0.00545095	5003	Male	IDU	White	B	2	S1552	0.09375	0.213068	0.0369318	0.207386	0.144886	0.170455	0.431818	0.196023	0.318182	0.494318	0.508523
5	14614	633	-0.00208776	1302	Male	MSM	White	Non-B	2	S30103	0.75	0.886364	0.460227	0.150568	0.278409	0.264205	0.738636	0.880682	0.882102	0.923295	0.821023
5	2985	355	0.0125645	1340	Female	Other	White	B	2	S30104	0.0710227	0.0539773	0.0539773	0.170455	0.122159	0.113636	0.116477	0.09375	0.0880682	0.190341	0.0994318
5	53700	258	-0.00315393	1150	Male	Hetero	White	B	2	S30106	0.21875	0.409091	0.1875	0.599432	0.625	0.511364	0.40625	0.448864	0.514205	0.221591	0.1875
5	1340	440	n.a.	1349	Female	Hetero	White	B	2	S30113	0.127841	0.105114	0.357955	0.0482955	0.0170455	0.0596591	0.0738636	0.0909091	0.0454545	0.241477	0.122159
5	3615	372	-0.00373084	1574	Male	MSM	White	B	2	S30149	0.883523	0.809659	0.886364	0.578125	0.630682	0.713068	0.721591	0.715909	0.75	0.559659	0.511364
5	80980	429	-0.000326828	1376	Male	MSM	White	B	2	S30152	0.646307	0.46875	0.596591	0.487216	0.553977	0.596591	0.625	0.684659	0.653409	0.573864	0.559659
5	18897	550	-0.00493579	1382	Male	Hetero	White	B	2	S30154	0.428977	0.701705	0.0852273	0.142045	0.127841	0.184659	0.934659	0.883523	0.957386	0.732955	0.957386
5	11347	448	n.a.	1470	Male	MSM	White	n.a.	2	S30155	0.460227	0.511364	0.502841	0.754261	0.5	0.801136	0.380682	0.409091	0.482955	0.826705	0.605114
6	64	481	n.a.	1510	Female	Hetero	Other	n.a.	2	S30203	0.619318	0.542614	0.786932	0.65625	0.507102	0.576705	0.508523	0.578125	0.491477	0.440341	0.548295
6	49000	562	n.a.	1478	Male	MSM	White	n.a.	2	S30227	0.122159	0.184659	0.340909	0.258523	0.451705	0.551136	0.298295	0.411932	0.519886	0.0482955	0.144886
6	38500	282	n.a.	1517	Female	Hetero	White	B	2	S30236	0.616477	0.210227	0.875	0.0880682	0.142045	0.0710227	0.0397727	0.0255682	0.0625	0.0397727	0.116477
6	55600	363	n.a.	1629	Female	Hetero	White	B	2	S30259	0.957386	0.866477	0.826705	0.960227	0.988636	0.934659	0.877841	0.840909	0.809659	0.278409	0.460227
6	247000	428	n.a.	1433	Female	Hetero	Other	n.a.	2	S30307	0.852273	0.940341	0.980114	0.673295	0.917614	0.806818	0.528409	0.551136	0.68608	0.196023	0.127841
6	4520	472	0.00925738	1417	Female	Hetero	Black	Non-B	2	S30312	0.332378	0.399713	0.0916905	0.034384	0.0315186	0.0372493	0.507163	0.730659	0.719198	0.893983	0.561605
6	56200	356	-0.0036761	1415	Female	Hetero	Black	Non-B	2	S30316	0.0372493	0.0286533	0.123209	0.200573	0.126074	0.189112	0.0773639	0.0458453	0.12894	0.0401146	0.12894
6	123000	378	n.a.	1547	Female	Hetero	White	B	2	S30317	0.653295	0.744986	0.959885	0.722063	0.744986	0.979943	0.329513	0.280802	0.406877	0.17192	0.30086
6	14400	231	0.000483282	1366	Male	MSM	White	B	2	S30324	0.292264	0.481375	0.540115	0.91404	0.977077	0.790831	0.739255	0.80086	0.799427	0.833811	0.916905
6	27700	573	0.00313545	1405	Male	Hetero	White	Non-B	2	S30325	0.0315186	0.0773639	0.186246	0.382521	0.401146	0.209169	0.143266	0.0888252	0.100287	0.0974212	0.0601719
6	961	412	n.a.	1448	Female	Hetero	White	n.a.	2	S30328	0.237822	0.203438	0.369628	0.163324	0.332378	0.194842	0.103152	0.12894	0.13467	0.166189	0.126074
6	2260	781	-0.00402757	1337	Female	Hetero	White	B	2	S30333	0.452722	0.702006	0.340974	0.845272	0.595989	0.670487	0.905444	0.902579	0.882521	0.908309	0.971347
6	1060	970	-0.00413229	1500	Female	Hetero	White	Non-B	2	S30405	0.613181	0.782235	0.160458	0.0143266	0	0.0200573	0.925501	0.971347	0.985673	0.916905	0.853868
6	1560	491	-0.00453062	1547	Male	MSM	Other	B	2	S30410	0.862464	0.839542	0.747851	0.882521	0.971347	0.902579	0.65043	0.617479	0.829513	0.194842	0.618911
6	489	368	-0.00390696	1464	Female	Hetero	Black	Non-B	2	S30411	0.908309	0.802292	0.724928	0.492837	0.739255	0.613181	0.432665	0.441261	0.459885	0.444126	0.412607
6	61583	300	-0.000545402	1531	Male	Hetero	White	Non-B	2	S30416	0.535817	0.0730659	0.120344	0.302292	0.309456	0.12894	0.0143266	0.0114613	0.00859599	0.0802292	0.00573066
6	241	1040	-0.00689901	1470	Male	Hetero	White	Non-B	2	S30417	0.805158	0.982808	0.971347	0.56447	0.803725	0.862464	0.985673	0.931232	0.839542	0.283668	0.415473
6	12186	500	-0.00565353	1390	Male	MSM	White	B	2	S30419	0.782235	0.808023	0.507163	0.24212	0.169054	0.203438	0.825215	0.756447	0.87106	0.77937	0.873926
6	38500	700	-0.00616955	1429	Male	MSM	White	B	2	S30423	0.830946	0.633238	0.876791	0.767908	0.979943	0.982808	0.12894	0.237822	0.332378	0.0859599	0.979943
6	n.a.	220	0.0104938	1596	Male	Hetero	Black	Non-B	2	S30427	0.415473	0.616046	0.627507	0.825215	0.853868	0.667622	0.468481	0.320917	0.240688	0.573066	0.492837
6	4856	520	0.00302557	1225	Male	Hetero	White	B	2	S30432	0.174785	0.277937	0.025788	0.103152	0.13467	0.154728	0.383954	0.524355	0.570201	0.555874	0.527221
6	47109	580	-0.00707958	1473	Male	MSM	Other	B	2	S30434	0.252149	0.340974	0.275072	0.401146	0.507163	0.452722	0.237822	0.255014	0.277937	0.0372493	0.0458453
6	2185	420	n.a.	1570	Female	Other	White	n.a.	2	S30435	0.363897	0.504298	0.318052	0.808023	0.733524	0.845272	0.673352	0.679083	0.361032	0.475645	0.489971
6	2897	390	0.000466952	1249	Male	Hetero	White	B	2	S30439	0.260745	0.209169	0.252149	0.111748	0.111748	0.0286533	0.0687679	0.140401	0.123209	0.530086	0.366762
6	n.a.	550	n.a.	1556	Male	Hetero	White	Non-B	2	S30442	0.389685	0.541547	0.283668	0.234957	0.386819	0.378223	0.74212	0.810888	0.856734	0.753582	0.65043
6	15488	570	-0.00420635	1407	Male	MSM	White	B	2	S30450	0.426934	0.404011	0.515759	0.269341	0.398281	0.475645	0.358166	0.289398	0.375358	0.0630372	0.275072
6	290000	370	n.a.	1404	Male	MSM	White	B	2	S30502	0.616046	0.363897	0.593123	0.601719	0.77937	0.825215	0.412607	0.452722	0.527221	0.498567	0.338109
6	12677	350	0.00744269	1462	Male	MSM	White	B	2	S30505	0.295129	0.275072	0.638968	0.469914	0.610315	0.518625	0.395415	0.464183	0.638968	0.0916905	0.183381
6	210000	250	-0.00103222	1468	Female	IDU	White	B	2	S30508	0.329513	0.389685	0.277937	0.272206	0.515759	0.555874	0.429799	0.446991	0.52149	0.501433	0.234957
6	11336	360	-0.00888118	1473	Female	Hetero	White	B	2	S30535	0.0601719	0.0601719	0.137536	0.0744986	0.140401	0.166189	0.100287	0.111748	0.30659	0.0601719	0.0974212
6	103000	524	0.00020348	1465	Male	Hetero	White	B	2	S30640	0.95702	0.873926	0.936963	0.598854	0.790831	0.82808	0.796562	0.749284	0.879656	0.163324	0.361032
6	2316	250	-0.00550822	1396	Female	Hetero	Other	Non-B	2	S30641	0.925501	0.954155	0.939828	0.140401	0.30086	0.180516	0.515759	0.819484	0.851003	0.467049	0.558739
6	130600	697	n.a.	1431	Male	Hetero	White	B	2	S30701	0.123209	0.237822	0.00859599	0.0888252	0.0229226	0.0229226	0.501433	0.727794	0.77937	0.744986	0.787966
6	4500	751	n.a.	1540	Male	MSM	White	B	2	S30712	0.243553	0.186246	0.636103	0.707736	0.717765	0.624642	0.375358	0.383954	0.260745	0.661891	0.567335
6	130000	193	-0.00274259	1531	Male	Hetero	White	B	2	S30723	0.25788	0.372493	0.280802	0.441261	0.487106	0.372493	0.56447	0.512894	0.438395	0.673352	0.578797
6	58300	238	n.a.	1315	Female	Other	Black	Non-B	2	S30737	0	0	0	0.0114613	0.025788	0.0143266	0.0114613	0.0143266	0.00573066	0.025788	0.0229226
6	34700	503	n.a.	1496	Male	MSM	White	B	2	S30741	0.323782	0.386819	0.575931	0.787966	0.63467	0.674785	0.444126	0.535817	0.673352	0.295129	0.716332
6	50400	507	n.a.	1478	Male	MSM	White	B	2	S30749	0.553009	0.361032	0.667622	0.885387	0.922636	0.934097	0.249284	0.636103	0.146132	0.174785	0.931232
7	1000	314	n.a.	1577	Male	MSM	White	B	2	S30810	0.0630372	0.025788	0.226361	0.151862	0.117479	0.246418	0.0487106	0.0401146	0.0888252	0.0143266	0.0401146
7	26000	713	n.a.	1818	Male	MSM	White	B	2	S30827	0.936963	0.106017	0.60745	0.0229226	0.0286533	0.0429799	0.0200573	0.0315186	0.0200573	0.189112	0.0372493
7	210000	284	n.a.	1338	Male	MSM	White	B	2	S30846	0.151862	0.167622	0.269341	0.283668	0.191977	0.618911	0.25788	0.515759	0.292264	0.578797	0.512894
7	87	209	n.a.	1595	Female	IDU	White	B	2	S30903	0.74212	0.641834	0.69341	0.561605	0.34384	0.426934	0.578797	0.762178	0.73639	0.82808	0.836676
7	35000	339	-0.00537412	1518	Male	MSM	Other	Non-B	2	S30913	0.865103	0.891496	0.695015	0.994135	0.997067	0.912023	0.897361	0.611437	0.674487	0.900293	0.97654
7	392	438	n.a.	1705	Male	Hetero	Black	Non-B	2	S30914	0.205279	0.134897	0.85044	0.906158	0.892962	0.891496	0.0762463	0.120235	0.146628	0.392962	0.178886
7	227000	257	0.0089422	1243	Male	Hetero	White	Non-B	2	S30917	0.609971	0.266862	0.434018	0.856305	0.639296	0.768328	0.366569	0.567449	0.410557	0.469208	0.58651
7	n.a.	332	-0.00565905	1576	Male	MSM	White	Non-B	2	S30923	0.0615836	0.0410557	0.697947	0.868035	0.55132	0.595308	0.193548	0.234604	0.140762	0.604106	0.260997
7	33800	500	n.a.	1521	Female	Hetero	Other	Non-B	2	S30925	0.844575	0.83871	0.604106	0.97654	0.982405	0.237537	0.593842	0.337243	0.16129	0.44868	0.416422
7	4080	389	n.a.	1441	Female	Hetero	White	B	2	S30927	0.944282	0.181818	0.498534	0.555718	0.56305	0.404692	0.1261	0.155425	0.249267	0.214076	0.27566
7	31124	385	0.00867307	1563	Female	Hetero	White	B	2	S30952	0.821114	0.601173	0.809384	0.662757	0.771261	0.879765	0.387097	0.369501	0.469208	0.304985	0.378299
7	n.a.	468	-0.00439994	1221	Female	IDU	White	B	2	S30954	0.16129	0.0703812	0.237537	0.152493	0.129032	0.211144	0.146628	0.196481	0.225806	0.498534	0.175953
7	400	273	n.a.	1176	Male	Hetero	Black	n.a.	2	S31014	0.392962	0.414956	0.296188	0.601173	0.527859	0.453079	0.395894	0.419355	0.645161	0.29912	0.26393
7	1410	345	n.a.	1467	Female	Hetero	Black	n.a.	2	S31018	0.71261	0.753666	0.979472	0.967742	0.892962	0.98827	0.671554	0.706745	0.715543	0.73607	0.624633
7	17100	633	n.a.	1477	Female	IDU	White	B	2	S31021	0.284457	0.31085	0.542522	0.434018	0.304985	0.390029	0.354839	0.378299	0.422287	0.234604	0.111437
7	1940	867	n.a.	1514	Male	MSM	White	B	2	S31022	0.0322581	0.0351906	0.354839	0.167155	0.13783	0.225806	0.0821114	0.131965	0.272727	0.27566	0.59824
7	198000	693	n.a.	1554	Female	Hetero	White	Non-B	2	S31035	0.568915	0.381232	0.774194	0.653959	0.510264	0.809384	0.228739	0.410557	0.387097	0.260997	0.375367
7	19200	545	-0.00300869	1105	Male	MSM	White	B	2	S31043	0.762463	0.809384	0.343109	0.463343	0.416422	0.604106	0.777126	0.834311	0.788856	0.853372	0.665689
7	1740	578	-0.0125993	1403	Female	Hetero	White	B	2	S31046	0.395894	0.856305	0.252199	0.548387	0.631965	0.826979	0.941349	0.894428	0.815249	0.856305	0.771261
7	50500	224	0.00479872	1754	Male	MSM	White	B	2	S31049	0.57478	0.44868	0.0498534	0.40176	0.337243	0.495601	0.674487	0.692082	0.782991	0.778592	0.71261
7	314000	451	0.00125172	1502	Male	MSM	White	B	2	S31050	0.753666	0.615836	0.431085	0.791789	0.815249	0.806452	0.56305	0.668622	0.609971	0.442815	0.42522
7	6870000	425	-0.00184963	1301	Male	IDU	White	Non-B	2	S31108	0.88563	0.826979	0.337243	0.853372	0.70088	0.747801	0.747801	0.926686	0.932551	0.964809	0.733138
7	8280	743	-0.00294978	1577	Male	Hetero	Black	Non-B	2	S31117	0.14956	0.219941	0.284457	0.296188	0.369501	0.394428	0.240469	0.231672	0.28739	0.13783	0.0439883
7	20500	601	-0.00427178	1400	Female	Hetero	Black	Non-B	2	S31123	0.674487	0.832845	0.44868	0.935484	0.844575	0.859238	0.950147	0.86217	0.870968	0.950147	0.932551
7	20000	487	-0.00348106	1365	Male	IDU	White	Non-B	2	S31125	0.472141	0.390029	0.173021	0.173021	0.346041	0.29912	0.460411	0.395894	0.381232	0.422287	0.343109
7	6260	283	n.a.	1438	Female	Hetero	Black	Non-B	2	S31134	0.304985	0.372434	0.706745	0.651026	0.363636	0.460411	0.445748	0.404692	0.0909091	0.337243	0.677419
7	2700	349	-0.00323339	1453	Male	MSM	White	B	2	S31144	0.117302	0.158358	0.102639	0.520528	0.348974	0.43695	0.334311	0.351906	0.351906	0.730205	0.539589
7	7070	914	-0.00459168	1409	Male	MSM	White	B	2	S31148	0.319648	0.59824	0.217009	0.454545	0.656891	0.278592	0.510264	0.604106	0.57478	0.530792	0.460411
7	7620	543	n.a.	1410	Male	MSM	White	n.a.	2	S31153	0.170088	0.431085	0.363636	0.542522	0.920821	0.853372	0.756598	0.674487	0.648094	0.134897	0.331378
7	20400	460	0.000479944	1529	Male	Other	White	B	2	S31160	0.521994	0.750733	0.255132	0.964809	0.865103	0.715543	0.985337	0.782991	0.818182	0.859238	0.958944
7	7970	473	-0.0051537	1408	Male	Hetero	White	Non-B	2	S31212	0.59824	0.108504	0.86217	0.480938	0.43695	0.656891	0.026393	0.0395894	0.0410557	0.0791789	0.457478
7	58500	527	-0.00455824	1097	Male	MSM	White	B	2	S31218	0.442815	0.111437	0.897361	0.882698	0.747801	0.797654	0.11437	0.0909091	0.0469208	0.175953	0.120235
7	104000	663	0.0145029	1502	Male	MSM	White	B	2	S31224	0.0703812	0.0381232	0.0821114	0	0.0293255	0.0058651	0.00879765	0.00293255	0.00879765	0.026393	0.00879765
7	72800	262	0.0202313	1338	Female	Hetero	Black	Non-B	2	S31231	0.123167	0.085044	0.208211	0.398827	0.536657	0.548387	0.134897	0.0351906	0.117302	0.0190616	0.0791789
7	320	736	0.00469895	1353	Female	Hetero	Black	Non-B	2	S31232	0.507331	0.785924	0.557185	0.697947	0.765396	0.445748	0.72434	0.634897	0.699413	0.662757	0.818182
7	59700	360	-0.00525321	1413	Male	Hetero	White	Non-B	2	S31258	0.851906	0.944282	0.941349	1	0.970674	0.938416	0.97654	0.683284	0.756598	0.607038	0.994135
7	172000	309	-0.00551778	1491	Male	MSM	White	B	2	S31304	0.237537	0.243402	0.715543	0.744868	0.674487	0.609971	0.0498534	0.0997067	0.105572	0.281525	0.313783
7	18900	445	-0.00330872	1615	Male	MSM	Other	B	2	S31308	0.246334	0.258065	0.727273	0.155425	0.319648	0.387097	0.167155	0.237537	0.313783	0.202346	0.0997067
7	12900	454	0.00193066	1793	Female	Hetero	Black	Non-B	2	S31311	0.0821114	0.0733138	0.404692	0.703812	0.583578	0.140762	0.0938416	0.0821114	0.108504	0.105572	0.240469
7	37300	460	n.a.	1445	Male	Hetero	White	Non-B	2	S31312	0.733138	0.865103	0.504399	0.319648	0.788856	0.272727	0.926686	0.938416	0.920821	0.941349	0.926686
7	41600	547	n.a.	1114	Male	Hetero	White	Non-B	2	S31315	0.903226	0.926686	0.926686	0.293255	0.601173	0.583578	0.703812	0.718475	0.73607	0.756598	0.747801
7	481	267	0.00787049	1679	Female	Hetero	Black	Non-B	2	S31323	0.659824	0.513196	0.28739	0.410557	0.445748	0.249267	0.504399	0.366569	0.293255	0.571848	0.510264
7	188800	533	0.0100795	1129	Male	MSM	Other	B	2	S31341	0.812317	0.771261	0.668622	0.281525	0.6261	0.577713	0.829912	0.753666	0.812317	0.463343	0.524927
7	132000	253	-0.00534874	1142	Male	MSM	White	B	2	S31355	0.1261	0.0967742	0.0175953	0.0762463	0.0791789	0.0469208	0.243402	0.272727	0.259531	0.117302	0.284457
8	5340	347	-0.00387937	1408	Female	Hetero	White	B	2	S31404	0.0791789	0.131965	0.439883	0.567449	0.646628	0.841642	0.208211	0.375367	0.40176	0.390029	0.304985
8	7240	432	-0.00567561	1189	Female	Hetero	Other	B	2	S31409	0.00293255	0.0117302	0.00293255	0.143695	0.11437	0.152493	0.0703812	0.0483871	0.111437	0.0879765	0.13783
8	11900	363	0.000701063	1404	Male	MSM	White	B	2	S31418	0.785924	0.665689	0.677419	0.369501	0.519062	0.653959	0.266862	0.178886	0.419355	0.483871	0.390029
8	82500	286	0.000371716	1657	Male	MSM	White	B	2	S31419	0.278592	0.152493	0.42522	0.771261	0.780059	0.759531	0.304985	0.316716	0.0791789	0.296188	0.513196
8	78000	368	-0.000798517	1753	Male	MSM	White	B	2	S31421	0.0117302	0.00879765	0.0058651	0.0117302	0.00293255	0.0909091	0.0351906	0.14956	0.0058651	0.0293255	0.0205279
8	1420000	343	-0.00356953	1535	Male	MSM	White	B	2	S31423	0.0879765	0.0938416	0.519062	0.422287	0.234604	0.158358	0.158358	0.173021	0.120235	0.143695	0.293255
8	600000	279	0.005522	1368	Male	MSM	White	B	2	S31430	0.545455	0.589443	0.733138	0.780059	0.762463	0.68915	0.697947	0.343109	0.369501	0.668622	0.536657
8	83500	510	0.00631116	1355	Male	MSM	White	B	2	S31459	0.0923754	0.187683	0.381232	0.621701	0.498534	0.601173	0.42522	0.398827	0.463343	0.193548	0.422287
8	40200	270	-0.0042274	1639	Male	MSM	White	B	2	S31502	0.800587	0.630499	0.788856	0.530792	0.516129	0.709677	0.319648	0.627566	0.460411	0.88563	0.56305
8	64900	425	0.00305792	1546	Female	Hetero	White	Non-B	2	S31508	0.405099	0.453258	0.509915	0.624646	0.467422	0.518414	0.339943	0.467422	0.393768	0.379603	0.458924
8	69448	339	n.a.	1441	Male	MSM	White	n.a.	2	S31546	0.501416	0.490085	0.589235	0.96034	0.943343	0.997167	0.359773	0.651558	0.388102	0.787535	0.529745
8	40042	321	-0.0035979	1254	Female	IDU	White	B	2	S31602	0.699717	0.271955	0.648725	0.15864	0.113314	0.27762	0.195467	0.33711	0.0679887	0.368272	0.212465
8	46756	358	0.00264287	1551	Male	IDU	White	B	2	S31604	0.580737	0.620397	0.691218	0.895184	0.750708	0.889518	0.572238	0.509915	0.515581	0.688385	0.787535
8	37213	274	-0.00763866	1133	Female	IDU	White	B	2	S31608	0.74221	0.798867	0.813031	0.832861	0.844193	0.878187	0.382436	0.413598	0.212465	0.592068	0.549575
8	10930	760	-0.00402578	1549	Female	Hetero	White	Non-B	2	S31620	0.929178	0.552408	0.719547	0.927762	0.963173	0.555241	0.127479	0.164306	0.127479	0.31728	0.311615
8	2646	270	n.a.	1526	Female	Hetero	Other	Non-B	2	S31623	0.966006	0.988669	0.994334	0.991501	0.991501	0.985836	0.946176	0.875354	0.86119	0.572238	0.288952
8	61000	260	-0.0086553	1261	Male	Hetero	Unknown	B	2	S31624	0.0623229	0.0764873	0.229462	0.17847	0.135977	0.104816	0.147309	0.121813	0.130312	0.175637	0.17847
8	16502	518	-0.00206382	1143	Male	MSM	White	B	2	S31637	0.694051	0.903683	0.609065	0.243626	0.21813	0.226629	0.96034	0.94051	0.963173	0.915014	0.957507
8	19020	446	0.00283784	1430	Male	IDU	White	B	2	S31646	0.280453	0.226629	0.186969	0.189802	0.161473	0.17847	0.15864	0.127479	0.203966	0.00566572	0.101983
8	21565	488	-0.00286807	1470	Male	MSM	White	B	2	S31647	0.0679887	0.107649	0.13881	0.25779	0.195467	0.209632	0.246459	0.17847	0.184136	0.356941	0.504249
8	36	455	n.a.	1146	Male	IDU	White	n.a.	2	S31652	0.725212	0.750708	0.864023	0.736544	0.889518	0.835694	0.76204	0.70255	0.538244	0.759207	0.665722
8	2418	711	0.019338	1609	Female	Hetero	Other	B	2	S31655	0.396601	0.322946	0.733711	0.555241	0.597734	0.594901	0.192635	0.15864	0.288952	0.0651558	0.175637
8	128507	561	-0.00498413	1466	Male	MSM	White	B	2	S31656	0.641643	0.671388	0.569405	0.830028	0.716714	0.600567	0.903683	0.269122	0.691218	0.339943	0.495751
8	13366	571	n.a.	1289	Male	MSM	White	B	2	S31658	0.300283	0.205382	0.141643	0.419263	0.308782	0.430595	0.266289	0.294618	0.342776	0.328612	0.566572
8	133026	322	0.0112691	1184	Male	Other	White	B	2	S31705	0.974504	0.929178	0.657224	0.181303	0.76204	0.558074	0.787535	0.886686	0.923513	0.878187	0.68272
8	599580	253	n.a.	1388	Male	IDU	White	B	2	S31706	0.515581	0.699717	0.378187	0.0708215	0.0665722	0.167139	0.784703	0.577904	0.736544	0.481586	0.858357
8	8652	504	n.a.	1645	Female	Hetero	White	B	2	S31712	0.803116	0.991501	0.997167	0.886686	0.934844	0.957507	0.988669	0.660057	0.504249	0.813031	0.580737
8	7699	814	-0.00421579	1436	Female	Hetero	White	B	2	S31720	0.427762	0.813031	0.0509915	0.121813	0.110482	0.186969	0.8017	0.86119	0.764873	0.937677	0.98017
8	4210	691	n.a.	1534	Male	MSM	White	B	2	S31736	0.25779	0.169972	0.730878	0.195467	0.235127	0.441926	0.0963173	0.515581	0.0764873	0.677054	0.226629
8	11845	394	0.0109873	1688	Female	IDU	White	B	2	S31739	0.240793	0.342776	0.305949	0.467422	0.368272	0.560907	0.538244	0.549575	0.376771	0.603399	0.509915
8	1746	-148	-0.007501	1525	Female	Hetero	Black	n.a.	2	S31743	0.342776	0.424929	0.427762	0.339943	0.444759	0.348442	0.575071	0.512748	0.543909	0.01983	0.339943
8	106965	307	-0.0110111	1128	Male	Hetero	Black	Non-B	2	S31744	0.368272	0.339943	0.82153	0.699717	0.491501	0.726629	0.27762	0.201133	0.354108	0.201133	0.713881
8	22817	398	-0.00645238	1576	Male	MSM	White	B	2	S31753	0.594901	0.521246	0.660057	0.716714	0.699717	0.648725	0.430595	0.402266	0.470255	0.0934844	0.209632
8	14900	320	-0.00479676	1275	Female	Other	Other	Non-B	2	S31755	0.243626	0.212465	0.21813	0.225212	0.322946	0.447592	0.405099	0.390935	0.240793	0.577904	0.487252
8	80061	593	-0.00460337	1465	Male	MSM	White	B	2	S31757	0.288952	0.23796	0.294618	0.291785	0.209632	0.283286	0.189802	0.263456	0.175637	0.249292	0.348442
8	24662	217	-0.00708681	1267	Male	MSM	White	B	2	S31758	0.11898	0.104816	0.127479	0.00283286	0.00283286	0	0.17847	0.260623	0.430595	0.470255	0.407932
8	6970	351	-0.00473548	1523	Male	MSM	White	B	2	S31801	0.65864	0.535411	0.985836	0.963173	0.954674	0.963173	0.869688	0.563739	0.286119	0.770538	0.943343
8	137990	317	-0.0018652	1799	Female	IDU	White	B	2	S31802	0.509915	0.713881	0.371105	0.0396601	0.0169972	0.0708215	0.844193	0.807365	0.8017	0.838527	0.832861
8	764	909	-0.0030353	1560	Male	IDU	White	Non-B	2	S31803	0.184136	0.331445	0.328612	0.356941	0.348442	0.339943	0.521246	0.430595	0.487252	0.130312	0.243626
8	825	416	-0.00514812	1497	Male	MSM	White	B	2	S31808	0.00283286	0	0.01983	0.175637	0.124646	0.152975	0.0169972	0.0169972	0.0113314	0.116147	0.0141643
8	1459	377	-0.00193747	1536	Female	Hetero	Black	Non-B	2	S31815	0.648725	0.643059	0.507082	0.538244	0.322946	0.419263	0.609065	0.655807	0.600567	0.549575	0.633144
8	536	974	n.a.	1518	Male	Hetero	White	B	2	S31816	0.206799	0.368272	0.0679887	0.239377	0.260623	0.399433	0.490085	0.526912	0.546742	0.487252	0.161473
8	15654	391	-0.00590133	1333	Male	MSM	White	B	2	S31823	0.728045	0.648725	0.359773	0.0623229	0.0453258	0.0311615	0.770538	0.685552	0.84136	0.869688	0.810198
8	110	627	n.a.	1143	Male	MSM	White	B	2	S31826	0.696884	0.865439	0.215297	0.0651558	0.130312	0.0651558	0.932011	0.626062	0.716714	0.172805	0.184136
8	3480	567	-0.00367607	1360	Male	Hetero	White	B	2	S31829	0.88102	0.96034	0.96034	0.303116	0.458924	0.451841	0.912181	0.971671	0.977337	0.944759	0.934844
8	8821	343	-0.00539694	1350	Male	MSM	White	B	2	S31836	0.912181	0.90085	0.946176	0.750708	0.838527	0.813031	0.708215	0.609065	0.572238	0.793201	0.807365
8	7220	307	n.a.	1519	Female	Hetero	Black	Non-B	2	S31842	0.155807	0.0906516	0.611898	0.235127	0.164306	0.116147	0.00566572	0.0141643	0.0453258	0.0396601	0.0396601
8	30068	236	-0.0056524	1514	Male	MSM	White	B	2	S31848	0.144476	0.0396601	0.0453258	0.00849858	0.00566572	0.00566572	0.00849858	0.00849858	0.00566572	0.0283286	0.00566572
8	3092	345	-0.00637836	1323	Male	IDU	White	B	2	S31855	0.852691	0.458924	0.68272	0.266289	0.416431	0.474504	0.280453	0.419263	0.456091	0.597734	0.543909
8	44	510	n.a.	1631	Female	Hetero	White	B	2	S31912	0.872521	0.502833	0.779037	0.864023	0.665722	0.864023	0.407932	0.362606	0.334278	0.388102	0.855524
8	60	767	n.a.	1603	Female	Hetero	Black	n.a.	2	S31915	0.691218	0.804533	0.736544	0.385269	0.147309	0.254958	0.84136	0.818697	0.818697	0.926346	0.852691
8	11400	228	-0.00649476	1773	Female	Hetero	White	B	2	S31917	0.082153	0.0538244	0.11898	0.0141643	0.00849858	0.0566572	0.0254958	0.0339943	0.0169972	0.0481586	0.0254958
8	38884	406	-0.0126087	1815	Male	MSM	White	B	2	S31925	0.485836	0.266289	0.521246	0.526912	0.566572	0.750708	0.203966	0.243626	0.271955	0.113314	0.305949
8	21477	423	n.a.	1513	Female	Hetero	White	Non-B	2	S31927	0.320113	0.269122	0.498584	0.407932	0.322946	0.345609	0.167139	0.232295	0.308782	0.288952	0.280453
8	15400	735	-0.0112216	1368	Female	IDU	White	Non-B	2	S31948	0.641643	0.597734	0.963173	0.753541	0.674221	0.847025	0.614731	0.669972	0.651558	0.807365	0.711048
8	384	553	-0.0051537	1426	Male	Hetero	White	Non-B	2	S31952	0.0963173	0.127479	0.152975	0.671388	0.592068	0.546742	0.263456	0.396601	0.498584	0.223796	0.135977
9	837	673	0.037845	1530	Male	Hetero	White	Non-B	2	S32002	0.345609	0.288952	0.725212	0.475921	0.475921	0.495751	0.416431	0.371105	0.351275	0.311615	0.679887
9	16850	376	-0.00540987	1358	Male	Hetero	White	Non-B	2	S32022	0.796034	0.917847	0.665722	0.161473	0.192635	0.201133	0.892351	0.895184	0.915014	0.886686	0.90085
9	3460	678	0.00352826	1638	Male	MSM	White	B	2	S32028	0.86119	0.963173	0.852691	0.325779	0.331445	0.181303	0.909348	0.977337	0.983003	0.963173	0.827195
9	61	970	n.a.	1696	Female	Hetero	Black	n.a.	2	S32036	0.441926	0.31728	0.155807	0.365439	0.186969	0.269122	0.286119	0.303116	0.206799	0.11898	0.402266
9	1095	672	n.a.	1393	Male	MSM	White	B	2	S32045	0.631728	0.283286	0.164306	0.0283286	0.0226629	0.0141643	0.124646	0.0509915	0.0481586	0.144476	0.172805
9	20751	554	-0.00483022	1420	Female	Hetero	Black	Non-B	2	S32047	0.334278	0.473088	0.288952	0.747875	0.447592	0.75779	0.798867	0.849858	0.827195	0.872521	0.835694
9	34850	307	0.0170659	1526	Female	Hetero	White	B	2	S32050	0.895184	0.0991501	0.504249	0.82153	0.628895	0.895184	0.169972	0.167139	0.135977	0.685552	0.365439
9	34050	570	-0.00579974	1711	Male	Hetero	White	B	2	S32056	0.543909	0.286119	0.0878187	0.0339943	0.01983	0.113314	0.753541	0.847025	0.696884	0.912181	0.824363
9	103	761	-0.00256305	1387	Male	Hetero	Other	Non-B	2	S32059	0.303116	0.464589	0.0651558	0.110482	0.0849858	0.150142	0.645892	0.67847	0.560907	0.753541	0.694051
9	35023	763	-0.00069435	1444	Male	MSM	White	B	2	S32102	0.84136	0.966006	0.94051	0.263456	0.507082	0.436261	0.906516	0.994334	0.991501	0.997167	0.753541
9	5850	202	-0.00338628	1675	Female	Hetero	White	B	2	S32105	0.229462	0.167139	0.0764873	0.141643	0.107649	0.356941	0.354108	0.71813	0.592068	0.628895	0.620397
9	33576	258	-0.00358018	1324	Male	MSM	White	B	2	S32112	0.231429	0.225714	0.168571	0.151429	0.228571	0.174286	0.36	0.351429	0.317143	0.277143	0.108571
9	725	676	-0.00547091	1537	Male	MSM	White	B	2	S32116	0.405714	0.371429	0.234286	0.98	0.805714	0.88	0.505714	0.285714	0.225714	0.442857	0.562857
9	6217	322	-0.00141387	1523	Male	MSM	White	B	2	S32122	0.408571	0.588571	0.211429	0.325714	0.125714	0.0714286	0.514286	0.38	0.582857	0.56	0.725714
9	25800	409	0.00652707	1412	Male	Hetero	White	B	2	S32126	0.86	0.554286	0.717143	0.897143	0.831429	0.662857	0.828571	0.42	0.6	0.357143	0.638571
9	648	442	-0.00451392	1391	Female	Hetero	Black	Non-B	2	S32129	0.9	0.937143	0.671429	0.188571	0.08	0.114286	0.982857	0.938571	0.977143	0.805714	0.991429
9	5975	311	0.00926215	1427	Male	MSM	White	B	2	S32131	0.254286	0.0685714	0.331429	0.0742857	0.0428571	0.111429	0.02	0.0828571	0.22	0.00571429	0.0142857
9	278881	315	0.00662473	1436	Male	Hetero	Black	B	2	S32133	0.7	0.645714	0.76	0.22	0.148571	0.28	0.84	0.962857	0.908571	0.997143	0.825714
9	92275	557	-0.0117676	1405	Male	IDU	White	Non-B	2	S32139	0.774286	0.788571	0.465714	0.445714	0.491429	0.422857	0.808571	0.614286	0.805714	0.74	0.862857
9	6320	539	-0.0011349	1590	Male	Hetero	White	Non-B	2	S32141	0.674286	0.805714	0.931429	0.937143	0.684286	0.92	0.631429	0.938571	0.865714	0.905714	0.911429
9	74000	299	-0.00382717	1458	Female	Hetero	Black	Non-B	2	S32142	0.425714	0.722857	0.114286	0.32	0.24	0.385714	0.66	0.9	0.822857	0.677143	0.56
9	139698	615	-0.00184963	1370	Male	IDU	White	B	2	S32144	0.134286	0.162857	0.222857	0.388571	0.582857	0.44	0.3	0.248571	0.217143	0.477143	0.265714
9	57273	213	-0.00395625	1768	Female	Hetero	Other	B	2	S32149	0.00285714	0.00285714	0.00285714	0.0485714	0.0457143	0.0742857	0.0628571	0.0857143	0.0685714	0.242857	0.128571
9	818	869	-0.00341449	1431	Female	Hetero	Black	Non-B	2	S32158	0.374286	0.38	0.457143	0.885714	0.857143	0.771429	0.385714	0.451429	0.605714	0.637143	0.437143
9	30557	883	0.0104715	1601	Female	IDU	White	B	2	S32160	0.105714	0.184286	0.494286	0.782857	0.625714	0.86	0.262857	0.34	0.265714	0.605714	0.742857
9	3410	456	0.0122591	1488	Male	MSM	White	B	2	S32219	0.605714	0.488571	0.791429	0.205714	0.502857	0.205714	0.362857	0.48	0.208571	0.531429	0.668571
9	3000	521	-0.00666003	1546	Male	MSM	White	B	2	S32221	0.101429	0.0914286	0.15	0.362857	0.22	0.197143	0.26	0.194286	0.185714	0.408571	0.46
9	4110	401	-0.00462516	1408	Male	MSM	Black	B	2	S32223	0.207143	0.414286	0.0685714	0.14	0.12	0.128571	0.794286	0.711429	0.828571	0.94	0.688571
9	21900	427	0.000165671	1750	Male	MSM	White	B	2	S32234	0.145714	0.261429	0.311429	0.997143	0.991429	0.991429	0.257143	0.365714	0.2	0.714286	0.905714
9	22000	342	n.a.	1412	Male	MSM	White	B	2	S32236	0.988571	0.974286	0.557143	0.297143	0.554286	0.214286	0.974286	0.862857	0.845714	0.422857	0.348571
9	310000	280	-0.00598362	1268	Male	MSM	White	B	2	S32244	0.305714	0.408571	0.0771429	0.664286	0.231429	0.202857	0.737143	0.674286	0.57	0.768571	0.817143
9	71500	427	-0.0051018	1445	Male	MSM	White	B	2	S32249	0.222857	0.362857	0.0542857	0.548571	0.0542857	0.188571	0.962857	0.817143	0.602857	0.802857	0.985714
9	230000	482	-0.0089758	1429	Male	MSM	White	B	2	S32255	0.345714	0.517143	0.577143	0.222857	0.401429	0.334286	0.331429	0.422857	0.351429	0.462857	0.188571
9	19000	293	0.00288592	1113	Male	MSM	Other	B	2	S32304	0.994286	1	0.805714	0.982857	0.994286	0.997143	1	0.997143	1	0.994286	0.997143
9	23000	338	-0.0061641	1520	Male	MSM	White	B	2	S32306	0.362857	0.132857	0.36	0.174286	0.134286	0.165714	0.137143	0.0685714	0.177143	0.16	0.294286
9	42000	364	n.a.	1477	Male	MSM	White	B	2	S32310	0.257143	0.334286	0.217143	0.471429	0.471429	0.511429	0.28	0.408571	0.454286	0.445714	0.122857
9	2240	376	-0.00525954	1469	Male	MSM	White	B	2	S32321	0.788571	0.897143	0.468571	0.428571	0.245714	0.357143	0.857143	0.885714	0.818571	0.92	0.885714
9	142	431	n.a.	1484	Male	MSM	White	n.a.	2	S32325	0.122857	0.0742857	0.108571	0.225714	0.291429	0.182857	0.131429	0.134286	0.431429	0.0142857	0.145714
9	239	209	-0.00498645	1153	Male	Hetero	White	B	2	S32327	0.828571	0.991429	0.137143	0.111429	0.0971429	0.142857	0.667143	0.491429	0.971429	0.594286	0.542857
9	4501	617	-0.00381482	1533	Male	MSM	Other	B	2	S32328	0.685714	0.8	0.628571	0.907143	0.928571	0.782857	0.908571	0.897143	0.424286	0.871429	0.982857
9	90450	505	-0.00466565	1114	Male	MSM	Other	B	2	S32330	0.317143	0.184286	0.554286	0.0828571	0.0571429	0.0457143	0.18	0.0742857	0.0371429	0.08	0.0571429
9	23375	541	-0.00197259	1604	Male	MSM	White	B	2	S32346	0.385714	0.551429	0.285714	0.574286	0.548571	0.454286	0.728571	0.718571	0.588571	0.691429	0.58
9	42920	295	-0.00601652	1208	Male	MSM	White	B	2	S32350	0.0742857	0.102857	0.105714	0.565714	0.28	0.294286	0.22	0.131429	0.122857	0.328571	0.365714
9	3657	350	-0.00892207	1503	Male	MSM	White	Non-B	2	S32354	0.951429	0.817143	0.794286	0.974286	0.897143	0.951429	0.988571	0.734286	0.615714	0.72	0.988571
9	9760	410	0.00342707	1323	Male	MSM	White	B	2	S32355	0.817143	0.962857	0.565714	0.42	0.737143	0.874286	0.802857	0.968571	0.897143	0.974286	0.804286
9	85876	378	-0.00454606	1200	Female	Hetero	White	Non-B	2	S32357	0.101429	0.0628571	0.6	0.0857143	0.00571429	0.0114286	0.0228571	0.0428571	0.0314286	0.0714286	0.08
9	61300	247	-0.00222606	1144	Male	MSM	White	B	2	S32360	0.0857143	0.06	0.225714	0.242857	0.188571	0.411429	0.0971429	0.12	0.191429	0.18	0.04
9	173748	214	-0.0121663	1382	Male	MSM	Other	Non-B	2	S32401	0.312857	0.374286	0.437143	0.762857	0.708571	0.808571	0.297143	0.234286	0.26	0.177143	0.177143
9	4670	539	0.00410125	1398	Female	Hetero	White	Non-B	2	S32415	0.0228571	0.0657143	0.0114286	0.06	0.108571	0.148571	0.534286	0.385714	0.511429	0.508571	0.494286
9	20686	655	-0.0016646	1288	Male	MSM	Other	B	2	S32418	0.131429	0.105714	0.214286	0.811429	0.154286	0.0942857	0.0571429	0.137143	0.0514286	0.342857	0.608571
9	129415	719	-0.000678111	1512	Male	MSM	White	B	2	S32420	0.602857	0.888571	0.84	0.628571	0.797143	0.605714	0.771429	0.98	0.758571	0.962857	0.681429
9	1950	450	-0.00543207	1352	Male	Hetero	Black	B	2	S32424	0.497143	0.248571	0.414286	0.462857	0.451429	0.297143	0.105714	0.117143	0.291429	0.0571429	0.0314286
9	25	531	n.a.	1216	Male	MSM	Black	n.a.	2	S32428	0.505714	0.528571	0.477143	0.182857	0.654286	0.7	0.231429	0.588571	0.714286	0.0628571	0.0457143
9	47755	342	0.00367243	1436	Male	MSM	White	B	2	S32429	0.12	0.257143	0.568571	0.751429	0.615714	0.745714	0.688571	0.397143	0.285714	0.577143	0.797143
9	4342	302	0.00523514	1619	Male	IDU	White	Non-B	2	S32437	0.0542857	0.22	0.0314286	0.102857	0.0628571	0.0971429	0.111429	0.0342857	0.00857143	0.0257143	0.194286
9	44545	550	n.a.	1556	Male	IDU	White	B	2	S32439	0.377143	0.4	0.574286	0.348571	0.297143	0.248571	0.65	0.677143	0.628571	0.782857	0.697143
9	9260	330	0.0166011	1464	Female	Hetero	White	B	2	S32445	0.491429	0.471429	0.74	0.685714	0.664286	0.597143	0.602857	0.788571	0.797143	0.78	0.731429
9	15906	330	0.00144059	1511	Male	IDU	White	B	2	S32448	0.671429	0.425714	0.894286	0.411429	0.762857	0.631429	0.491429	0.552857	0.64	0.285714	0.465714
9	15184	342	0.00359148	1367	Male	MSM	White	B	2	S32457	0.931429	0.72	0.922857	0.588571	0.637143	0.614286	0.614286	0.671429	0.685714	0.505714	0.568571
9	40875	522	-0.00211219	1565	Male	Hetero	Other	B	2	S32460	0.248571	0.417143	0.342857	0.64	0.488571	0.482857	0.402857	0.557143	0.488571	0.425714	0.508571
9	120000	483	-0.00322625	1433	Male	MSM	White	B	2	S32503	0.0142857	0.0114286	0.0171429	0.602857	0.388571	0.505714	0.04	0.06	0.0628571	0.131429	0.0485714
9	161005	226	0.00325901	1702	Female	Hetero	Black	Non-B	2	S32513	0.337143	0.627143	0.191429	0.44	0.425714	0.282857	0.608571	0.828571	0.86	0.914286	0.654286
9	680	555	0.00162517	1426	Female	Hetero	White	B	2	S32515	0.662857	0.368571	0.745714	0.357143	0.345714	0.437143	0.351429	0.302857	0.297143	0.334286	0.522857
9	12586	343	-0.00211306	1449	Female	Hetero	Black	Non-B	2	S32537	0.217143	0.205714	0.354286	0.282857	0.274286	0.3	0.277143	0.251429	0.38	0.202857	0.0714286
9	70378	545	-0.00931185	1499	Male	Hetero	White	B	2	S32540	0.465714	0.5	0.92	0.854286	0.828571	0.677143	0.391429	0.482857	0.494286	0.554286	0.708571
9	853	586	-0.00268124	1204	Female	IDU	White	B	2	S32545	0.58	0.854286	0.488571	0.434286	0.704286	0.628571	0.76	0.777143	0.748571	0.548571	0.602857
9	85764	466	-0.00669044	1531	Female	IDU	White	B	2	S32552	0.842857	0.831429	0.422857	0.4	0.615714	0.68	0.948571	0.857143	0.862857	0.471429	0.705714
10	43600	556	-0.00855148	1608	Male	MSM	White	B	2	S32601	0.0828571	0.117143	0.28	0.757143	0.711429	0.731429	0.254286	0.182857	0.134286	0.34	0.468571
10	21600	517	-0.00295226	1111	Male	MSM	White	Non-B	2	S32608	0.822857	0.822857	0.362857	0.831429	0.822857	0.617143	0.897143	0.868571	0.851429	0.911429	0.857143
10	5270	397	0.00611242	1265	Male	Hetero	White	B	2	S32627	0.534286	0.285714	0.62	0.891429	0.877143	0.9	0.182857	0.18	0.174286	0.851429	0.617143
10	317000	257	0.00370693	1313	Male	MSM	White	B	2	S32631	0.0342857	0.0257143	0.0485714	0.145714	0.0771429	0.0257143	0.0485714	0.0314286	0.0485714	0.0971429	0.06
10	36100	202	-0.00474607	1698	Female	Hetero	White	B	2	S32641	0.274286	0.234286	0.682857	0.597143	0.591429	0.374286	0.477143	0.514286	0.242857	0.468571	0.685714
10	1380	561	0.00151341	1397	Male	MSM	White	B	2	S32647	0.46	0.692857	0.582857	0.931429	0.948571	0.865714	0.52	0.742857	0.731429	0.965714	0.66
10	44700	250	-0.00499576	1445	Male	MSM	White	B	2	S32659	0.88	0.977143	0.625714	0.0342857	0.0171429	0.04	0.905714	0.888571	0.945714	0.985714	0.874286
10	13100	618	n.a.	1442	Male	MSM	White	B	2	S32709	0.68661	0.589744	0.623932	0.207977	0.54416	0.307692	0.817664	0.814815	0.905983	0.840456	0.934473
10	14500	261	-0.00568011	1751	Male	MSM	White	B	2	S32710	0.834758	0.652422	0.954416	0.722222	0.774929	0.603989	0.418803	0.290598	0.347578	0.806268	0.524217
10	1230	262	-0.00441681	1124	Female	Hetero	White	B	2	S32717	0.706553	0.430199	0.737892	0.501425	0.364672	0.393162	0.254986	0.401709	0.0712251	0.538462	0.770655
10	625	344	0.0057709	1481	Female	Hetero	White	B	2	S32720	0.304843	0.566952	0.296296	0.722222	0.39886	0.316239	0.623932	0.213675	0.293447	0.39886	0.646724
10	8500	218	0.00718428	1665	Female	Hetero	Other	Non-B	2	S32725	0.00854701	0.011396	0.014245	0.042735	0.0541311	0.0512821	0.0911681	0.0512821	0.0826211	0.039886	0.131054
10	33900	298	n.a.	1509	Female	Hetero	White	B	2	S32730	0.820513	0.817664	0.760684	0.877493	0.716524	0.739316	0.424501	0.693732	0.84188	0.698006	0.595442
10	49700	302	-0.00223006	1362	Male	MSM	White	B	2	S32753	0.911681	0.695157	0.273504	0.387464	0.34188	0.293447	0.836182	0.831909	0.851852	0.792023	0.925926
10	16500	443	-0.00680797	1545	Male	MSM	White	B	2	S32755	0.0997151	0.037037	0.122507	0.250712	0.125356	0.0854701	0.00854701	0.017094	0.034188	0.048433	0.045584
10	3688	254	0.0182036	1677	Male	IDU	White	B	2	S32760	0.119658	0.139601	0.165242	0.111111	0.0940171	0.102564	0.210826	0.262108	0.196581	0.393162	0.410256
10	105908	229	-0.00527638	1546	Male	MSM	White	B	2	S32803	0.296296	0.481481	0.14245	0.0968661	0.253561	0.210826	0.821937	0.468661	0.652422	0.435897	0.507123
10	3299	353	0.00467144	1727	Male	IDU	White	B	2	S32814	0.692308	0.596866	0.783476	0.643875	0.957265	0.774929	0.729345	0.880342	0.823362	0.632479	0.207977
10	472406	279	n.a.	1586	Male	IDU	White	B	2	S32817	0.225071	0.17094	0.689459	0.467236	0.716524	0.2849	0.119658	0.0997151	0.116809	0.0968661	0.0997151
10	320	527	-0.00288029	1522	Male	MSM	White	B	2	S32836	0.373219	0.307692	0.478632	0.236467	0.233618	0.330484	0.327635	0.424501	0.450142	0.299145	0.188034
10	83	517	n.a.	1393	Male	Hetero	Black	n.a.	2	S32839	0.273504	0.547009	0.304843	0.663818	0.524217	0.786325	0.766382	0.564103	0.45584	0.683761	0.621083
10	186	798	n.a.	1251	Male	MSM	Other	n.a.	2	S32851	0.490028	0.514245	0.424501	0.168091	0.145299	0.0940171	0.702279	0.693732	0.860399	0.65812	0.937322
10	255616	418	0.00218223	1426	Male	MSM	White	Non-B	2	S32857	0.145299	0.173789	0.404558	0.287749	0.270655	0.296296	0.185185	0.225071	0.279202	0.245014	0.17094
10	84765	389	n.a.	1361	Male	MSM	White	n.a.	2	S32904	0.213675	0.185185	0.11396	0.188034	0.176638	0.119658	0.532764	0.641026	0.518519	0.641026	0.678063
10	59936	274	0.00184394	1514	Male	MSM	White	B	2	S32905	0.287749	0.239316	0.262108	0.160969	0.116809	0.11396	0.145299	0.0940171	0.031339	0.0854701	0.393162
10	1760	578	0.0120016	1329	Male	Hetero	Black	Non-B	2	S32913	0.299145	0.19943	0.937322	0.393162	0.378917	0.581197	0.273504	0.364672	0.444444	0.19943	0.327635
10	46748	370	n.a.	1330	Male	Hetero	White	Non-B	2	S32914	0.0598291	0.0797721	0.153846	0.210826	0.219373	0.304843	0.230769	0.267806	0.364672	0.150997	0.242165
10	46532	240	-0.00228238	1264	Female	Hetero	Black	Non-B	2	S32917	0.934473	0.766382	0.0826211	0.0854701	0.014245	0.017094	0.863248	0.752137	0.509972	0.860399	0.60114
10	113686	311	0.00486199	1512	Male	Hetero	Black	Non-B	2	S32924	0.131054	0.156695	0.324786	0.569801	0.2849	0.589744	0.299145	0.31339	0.105413	0.541311	0.860399
10	43976	243	0.00865905	1332	Female	Hetero	Black	Non-B	2	S32946	0.512821	0.321937	0.638177	0.0569801	0.102564	0.165242	0.179487	0.176638	0.168091	0.207977	0.330484
10	35525	238	0.00280677	1369	Female	Hetero	Black	Non-B	2	S32947	0.421652	0.0997151	0.216524	0.145299	0.17094	0.193732	0.019943	0.02849	0.185185	0.00854701	0.0626781
10	59801	462	-0.000810537	1477	Female	Hetero	Black	Non-B	2	S32954	0.205128	0.242165	0.376068	0.0655271	0.139601	0.0911681	0.276353	0.173789	0.330484	0.0911681	0.185185
10	13736	290	-0.0143843	3033	Male	MSM	White	B	2	S50105	0.74359	0.626781	0.0769231	0.0740741	0.153846	0.327635	0.660969	0.780627	0.512821	0.321937	0.401709
10	665	707	-0.00663928	1905	Female	Hetero	White	B	2	S50106	0.022792	0.019943	0.039886	0.0512821	0.034188	0.173789	0.0854701	0.039886	0.022792	0.025641	0.02849
10	312	549	-0.00767282	3063	Female	Hetero	White	B	2	S50110	0.116809	0.116809	0.293447	0.358974	0.358974	0.48433	0.250712	0.19943	0.205128	0.532764	0.396011
10	1734	1304	-0.00829779	3420	Female	IDU	White	B	2	S50112	0.80057	0.720798	0.82906	0.794872	0.564103	0.675214	0.461538	0.646724	0.478632	0.509972	0.732194
10	5364	374	n.a.	2170	Female	IDU	White	B	2	S50120	0.783476	0.723647	0.792023	0.7151	0.77208	0.851852	0.663818	0.679487	0.584046	0.851852	0.603989
10	108000	398	0.00667575	2938	Female	Hetero	White	B	2	S50127	0.760684	0.928775	0.618234	0.55698	0.612536	0.935897	0.917379	0.974359	0.991453	0.954416	0.868946
10	885	230	n.a.	3606	Male	MSM	White	B	2	S50202	0.903134	0.655271	0.196581	0.68661	0.307692	0.230769	0.339031	0.524217	0.350427	0.304843	0.421652
10	2504	419	-0.0226428	2007	Male	Hetero	White	B	2	S50211	0.233618	0.123932	0.253561	0.384615	0.430199	0.116809	0.102564	0.0712251	0.0569801	0.128205	0.210826
10	4930	308	0.00659654	4291	Male	IDU	White	B	2	S50220	0.595442	0.811966	0.433048	0.547009	0.447293	0.464387	0.894587	0.931624	0.891738	0.823362	0.823362
10	1260	554	-0.0060898	3980	Male	MSM	White	B	2	S50222	0.840456	0.871795	0.88604	0.732194	0.777778	0.615385	0.77208	0.552707	0.641026	0.401709	0.310541
10	9840	677	0.0134429	3137	Female	IDU	White	B	2	S50240	0.262108	0.273504	0.571225	0.495726	0.529915	0.663818	0.330484	0.336182	0.301994	0.333333	0.413105
10	1590000	392	n.a.	2814	Female	Hetero	White	n.a.	2	S50248	0.219373	0.48433	0.031339	0.011396	0.017094	0.0626781	0.891738	0.769231	0.80057	0.740741	0.997151
10	348000	426	n.a.	2211	Female	Hetero	White	B	2	S50250	0.0769231	0.0826211	0.0712251	0.0598291	0.0712251	0.185185	0.202279	0.0569801	0.019943	0.022792	0.458689
10	17600	605	n.a.	3405	Female	Hetero	White	n.a.	2	S50254	0.444444	0.376068	0.823362	0.492877	0.498575	0.509972	0.361823	0.706553	0.689459	0.777778	0.606838
11	329000	364	-0.0109842	5629	Male	Hetero	Black	Non-B	2	S50310	0.447293	0.606838	0.678063	0.834758	0.753561	0.866097	0.535613	0.712251	0.68661	0.202279	0.219373
11	27600	219	-0.00930603	6052	Male	MSM	White	B	2	S50314	0.924501	0.985755	0.854701	0.903134	0.874644	0.97151	0.928775	0.749288	0.923077	0.866097	0.834758
11	29600	306	n.a.	3674	Male	MSM	White	B	2	S50318	0.319088	0.213675	0.111111	0.155271	0.31339	0.207977	0.19943	0.202279	0.188034	0.34188	0.116809
11	42000	462	0.00096982	8641	Female	IDU	White	B	2	S50334	0.851852	0.518519	0.849003	0.707977	0.753561	0.834758	0.735043	0.387464	0.535613	0.410256	0.461538
11	2397	650	-0.0236022	5529	Male	IDU	White	B	2	S50344	0.937322	0.923077	0.977208	0.655271	0.762108	0.678063	0.797721	0.759259	0.709402	0.703704	0.780627
11	36307	300	n.a.	1849	Female	IDU	White	B	2	S50354	0.817664	0.490028	0.034188	0.02849	0.0883191	0.0797721	0.826211	0.450142	0.760684	0.564103	0.792023
11	9120	740	-0.0159387	3682	Male	MSM	White	B	2	S50356	0.88604	0.974359	0.994302	0.974359	0.968661	0.878917	0.897436	0.866097	0.84188	0.883191	0.901709
11	42657	220	n.a.	2912	Male	Hetero	White	Non-B	2	S50359	0.712251	0.837607	0.997151	0.652422	0.626781	0.566952	0.367521	0.698006	0.754986	0.794872	0.42735
11	1600	310	-0.0158235	4947	Male	MSM	White	B	2	S50404	0.965812	0.934473	0.874644	0.136752	0.665242	0.752137	0.792023	0.965812	0.920228	0.478632	0.663818
11	63	740	-0.0119597	2493	Female	Hetero	Black	Non-B	2	S50410	0.0439883	0.0381232	0.0938416	0.134897	0.102639	0.0879765	0.0498534	0.0498534	0.129032	0.0234604	0.0645161
11	6900	550	-0.00584088	1925	Female	Hetero	White	B	2	S50433	0.363636	0.670088	0.475073	0.545455	0.609971	0.856305	0.953079	0.524927	0.800587	0.59824	0.865103
11	26000	274	0.00990112	6703	Male	IDU	White	B	2	S50448	0.472141	0.42522	0.592375	0.266862	0.360704	0.237537	0.243402	0.167155	0.56305	0.42522	0.366569
11	3149	521	-0.00595706	2272	Male	MSM	White	B	2	S50450	0.302053	0.366569	0.331378	0.205279	0.175953	0.205279	0.451613	0.325513	0.357771	0.120235	0.673021
11	20500	516	n.a.	2667	Female	IDU	White	B	2	S50452	0.475073	0.695015	0.478006	0.278592	0.623167	0.806452	0.464809	0.48827	0.876833	0.155425	0.111437
11	2	706	n.a.	5551	Female	Hetero	Unknown	n.a.	2	S50508	0.633431	0.973607	0.568915	0.181818	0.40176	0.369501	0.961877	0.967742	0.970674	0.982405	0.870968
11	14950	356	0.0157004	6909	Female	IDU	Unknown	B	2	S50509	0.260997	0.370968	0.129032	0.394428	0.375367	0.190616	0.354839	0.56305	0.260997	0.727273	0.73607
11	85474	753	0.00956048	4596	Male	IDU	White	B	2	S50518	0.548387	0.914956	0.542522	0.439883	0.475073	0.870968	0.98827	0.953079	0.97654	0.973607	0.826979
11	17972	267	n.a.	3901	Female	Hetero	White	B	2	S50522	0.0967742	0.199413	0.170088	0.674487	0.291789	0.466276	0.557185	0.243402	0.354839	0.27566	0.609971
11	47520	556	0.00136767	4909	Male	MSM	White	B	2	S50528	0.429619	0.844575	0.527859	0.56305	0.721408	0.463343	0.643695	0.445748	0.756598	0.164223	0.41349
11	29900	523	n.a.	4404	Male	MSM	White	B	2	S50541	0.674487	0.524927	0.662757	0.457478	0.568915	0.457478	0.536657	0.653959	0.727273	0.824047	0.627566
11	102500	226	n.a.	2037	Male	Other	White	B	2	S50610	0.680352	0.57478	0.604106	0.815249	0.59824	0.938416	0.70088	0.769795	0.472141	0.818182	0.994135
11	n.a.	268	-0.000946025	4394	Male	Other	White	B	2	S50612	0	0.00293255	0.00293255	0.00879765	0.0322581	0.0351906	0.0175953	0.0058651	0.0703812	0.00293255	0.00293255
11	1176	1067	-0.00438311	3476	Female	Hetero	Black	Non-B	2	S50622	0.0469208	0.0674487	0.0439883	0.175953	0.111437	0.129032	0.0674487	0.0557185	0.0557185	0.0439883	0.102639
11	4231	633	-0.00275809	2846	Male	Hetero	White	B	2	S50649	0.0909091	0.208211	0.0527859	0.255132	0.272727	0.354839	0.202346	0.565982	0.545455	0.513196	0.44868
11	495	447	n.a.	2738	Male	Other	Black	n.a.	2	S50657	0.108504	0.0879765	0.231672	0.495601	0.205279	0.381232	0.178886	0.175953	0.0967742	0.419355	0.55132
11	149022	523	-0.00539073	3739	Male	Hetero	Black	Non-B	2	S50713	0.847507	0.759531	0.513196	0.788856	0.420821	0.636364	0.369501	0.466276	0.343109	0.527859	0.847507
11	100741	293	-0.00958922	3636	Male	MSM	White	B	2	S50721	0.636364	0.897361	0.117302	0.117302	0.0997067	0.252199	0.83871	0.73607	0.973607	0.841642	0.782991
11	2500	623	8.05435e-05	1913	Male	MSM	White	B	2	S50729	0.348974	0.331378	0.454545	0.307918	0.319648	0.495601	0.533724	0.438416	0.504399	0.281525	0.202346
11	15200	652	n.a.	3126	Female	Hetero	White	B	2	S50740	0.0234604	0.0117302	0.0498534	0.123167	0.171554	0.111437	0.0527859	0.0469208	0.0469208	0.0410557	0.0117302
11	3930	268	n.a.	2691	Female	Hetero	White	B	2	S50742	0.360704	0.621701	0.29912	0.961877	0.829912	0.944282	0.791789	0.55132	0.703812	0.375367	0.343109
11	2160	279	n.a.	4263	Female	IDU	White	B	2	S50757	0.0645161	0.0439883	0.178886	0.0234604	0.0527859	0.058651	0.0997067	0.0938416	0.269795	0.158358	0.0615836
11	196000	483	n.a.	3954	Male	MSM	Other	B	2	S50811	0.780059	0.658358	0.72434	0.630499	0.677419	0.607038	0.599707	0.857771	0.519062	0.337243	0.445748
11	44100	370	n.a.	3430	Female	Hetero	White	Non-B	2	S50818	0.0615836	0.0615836	0.0733138	0.0733138	0.0967742	0.123167	0.16129	0.13783	0.164223	0.058651	0.0351906
11	32463	378	n.a.	2658	Male	IDU	White	B	2	S50819	0.809384	0.495601	0.533724	0.434018	0.86217	0.752199	0.782991	0.832845	0.923754	0.184751	0.0674487
11	70220	647	-0.00197759	3367	Male	MSM	White	B	2	S50821	0.826979	0.809384	0.466276	0.296188	0.282991	0.272727	0.372434	0.956012	0.709677	1	0.521994
11	100	818	n.a.	4067	Male	IDU	Unknown	n.a.	2	S50822	0.967742	0.909091	0.489736	0.340176	0.420821	0.375367	0.674487	0.395894	0.58651	0.695015	0.498534
11	700	420	0.00513368	3068	Female	Hetero	Other	B	2	S50828	0.255132	0.178886	0.167155	0.190616	0.164223	0.325513	0.190616	0.346041	0.246334	0.260997	0.284457
11	121522	258	n.a.	2213	Male	MSM	White	B	2	S50833	0.205279	0.102639	0.753666	0.715543	0.759531	0.595308	0.158358	0.302053	0.214076	0.542522	0.809384
11	23327	350	-0.0088033	2474	Male	MSM	White	B	2	S50834	0.762463	0.803519	0.762463	0.533724	0.879765	0.64956	0.539589	0.58651	0.589443	0.680352	0.475073
11	85556	661	n.a.	3858	Female	IDU	White	B	2	S50835	0.900293	0.923754	0.648094	0.0322581	0.120235	0.219941	0.870968	0.665689	0.539589	0.68915	0.645161
11	9570	493	n.a.	2358	Male	MSM	White	B	2	S50836	0.140762	0.0821114	0.199413	0.155425	0.155425	0.258065	0.167155	0.155425	0.193548	0.266862	0.26393
11	35153	248	n.a.	1963	Female	Hetero	Other	B	2	S50848	0.0381232	0.0498534	0.102639	0.0703812	0.0439883	0.0410557	0.108504	0.0879765	0.0615836	0.0909091	0.334311
11	6360	398	n.a.	3075	Male	MSM	White	B	2	S50855	0.832845	0.97654	0.747801	0.982405	1	0.967742	0.932551	0.991202	0.967742	0.612903	0.451613
11	540000	431	-0.0182016	7017	Male	IDU	White	B	2	S50858	0.501466	0.16129	0.173021	0.0645161	0.0733138	0.0909091	0.111437	0.331378	0.0762463	0.187683	0.923754
12	260000	351	-0.0116882	4903	Male	IDU	White	B	2	S50904	0.607038	0.561584	0.419355	0.639296	0.739003	0.478006	0.498534	0.390029	0.387097	0.354839	0.258065
12	9460	501	n.a.	2289	Female	Hetero	Other	B	2	S50907	0.43695	0.0469208	0.152493	0.0205279	0.0146628	0.026393	0.0557185	0.0527859	0.0410557	0.0645161	0.123167
12	4600	228	n.a.	4625	Female	Hetero	Other	B	2	S50929	0.202346	0.41349	0.1261	0.334311	0.249267	0.246334	0.472141	0.31085	0.240469	0.44868	0.348974
12	230	313	-0.0191707	4499	Female	Hetero	White	B	2	S50930	0.328446	0.483871	0.0879765	0.173021	0.428152	0.519062	0.856305	0.912023	0.85044	0.577713	0.730205
12	4808	555	0.00317542	4306	Female	Hetero	White	B	2	S50932	0.721408	0.457478	0.636364	0.759531	0.741935	0.868035	0.44868	0.797654	0.507331	0.821114	0.961877
12	3292	559	-0.00517448	4056	Female	IDU	Unknown	B	2	S50933	0.759531	0.747801	0.697947	0.555718	0.645161	0.642229	0.542522	0.941349	0.765396	0.765396	0.746334
12	100	425	-0.00265413	2196	Male	Hetero	Black	Non-B	2	S50934	0.404692	0.469208	0.354839	0.835777	0.762463	0.656891	0.278592	0.662757	0.249267	0.686217	0.504399
12	10	987	n.a.	5299	Female	Hetero	White	n.a.	2	S50937	0.912023	0.646628	0.733138	0.741935	0.794721	0.828446	0.457478	0.791789	0.73607	0.258065	0.568915
12	235	440	n.a.	3583	Female	Hetero	White	B	2	S50946	0.434018	0.715543	0.366569	0.648094	0.73607	0.571848	0.741935	0.640762	0.774194	0.175953	0.231672
[truncated: 2,284 more rows]
