# Supplementary material for: Distinct conformations of the HIV-1 V3 loop crown are targetable for broad neutralization
Source: Nat Commun. 2021 Nov 18;12:6705. doi: 10.1038/s41467-021-27075-0 (PMC8602657; doi:10.1038/s41467-021-27075-0)
Supplement: Supplementary file 13 — Supplementary Data 11 [file 41467_2021_27075_MOESM13_ESM.xlsx]

## Sheet: Suppl. Data Table 11
Supplementary Data Table 11: Overview of results from the linear regression analysis presented in Figure 6c and Supplementary Figure 14c
	BG505 trimer		BG505gp140		JR-FLgp120		V3 (JR-FL)		V3 (MN)		V3-IY (MN)		V3 (BG505)		V3-IY (BG505)		V3-IF (BG505)		V3-RF (BG505)		V3-RY (BG505)
	univariable	multivariable	univariable	multivariable	univariable	multivariable	univariable	multivariable	univariable	multivariable	univariable	multivariable	univariable	multivariable	univariable	multivariable	univariable	multivariable	univariable	multivariable	univariable	multivariable
	Regression parameter (95% confidence interval) p-value
Continuous variables
log(Viral Load)	0.041 (0.030,0.052) p = 4.9e-13	0.039 (0.027,0.051) p = 3.1e-10	0.025 (0.014,0.036) p = 1.2e-05	0.027 (0.014,0.039) p = 1.8e-05	0.026 (0.015,0.037) p = 2.8e-06	0.025 (0.012,0.038) p = 1.2e-04	0.012 (0.001,0.023) p = 3.1e-02	0.013 (0.000,0.026) p = 4.6e-02	0.009 (-0.002,0.020) n.s.	0.011 (-0.002,0.024) n.s.	0.013 (0.002,0.024) p = 2.3e-02	0.014 (0.001,0.026) p = 4.1e-02	0.002 (-0.009,0.013) n.s.	0.012 (0.000,0.024) p = 4.5e-02	-0.004 (-0.015,0.007) n.s.	0.006 (-0.006,0.018) n.s.	-0.002 (-0.013,0.009) n.s.	0.009 (-0.003,0.021) n.s.	-0.005 (-0.016,0.006) n.s.	0.005 (-0.008,0.017) n.s.	0.005 (-0.006,0.016) n.s.	0.013 (0.001,0.025) p = 3.6e-02
CD4	-0.038 (-0.047,-0.030) p = 7.5e-18	-0.022 (-0.032,-0.013) p = 3.6e-06	-0.031 (-0.040,-0.022) p = 4.6e-12	-0.020 (-0.029,-0.010) p = 5.4e-05	-0.029 (-0.038,-0.020) p = 7.6e-11	-0.017 (-0.027,-0.007) p = 6.2e-04	-0.016 (-0.025,-0.007) p = 4.2e-04	-0.010 (-0.020,-0.000) p = 4.9e-02	-0.013 (-0.022,-0.004) p = 3.7e-03	-0.006 (-0.016,0.004) n.s.	-0.015 (-0.024,-0.006) p = 6.6e-04	-0.008 (-0.018,0.002) n.s.	-0.017 (-0.026,-0.008) p = 1.3e-04	-0.012 (-0.021,-0.003) p = 1.2e-02	-0.012 (-0.020,-0.003) p = 9.3e-03	-0.008 (-0.017,0.002) n.s.	-0.013 (-0.022,-0.004) p = 3.3e-03	-0.008 (-0.017,0.001) n.s.	-0.008 (-0.017,0.001) n.s.	-0.005 (-0.015,0.005) n.s.	-0.014 (-0.023,-0.005) p = 1.9e-03	-0.009 (-0.018,0.000) n.s.
Diversity (time-adj.)	0.037 (0.026,0.048) p = 2.0e-11	0.018 (0.007,0.028) p = 7.4e-04	0.034 (0.024,0.045) p = 5.8e-10	0.017 (0.007,0.028) p = 8.5e-04	0.029 (0.018,0.040) p = 1.7e-07	0.018 (0.008,0.029) p = 7.7e-04	0.021 (0.010,0.032) p = 1.9e-04	0.016 (0.005,0.027) p = 3.6e-03	0.020 (0.009,0.031) p = 2.5e-04	0.016 (0.005,0.027) p = 4.0e-03	0.021 (0.010,0.032) p = 1.5e-04	0.017 (0.006,0.028) p = 2.2e-03	0.028 (0.017,0.039) p = 5.9e-07	0.015 (0.005,0.025) p = 3.6e-03	0.023 (0.013,0.034) p = 2.4e-05	0.011 (0.001,0.021) p = 2.9e-02	0.021 (0.010,0.032) p = 1.3e-04	0.010 (0.000,0.020) p = 4.5e-02	0.022 (0.011,0.033) p = 8.3e-05	0.011 (0.000,0.021) p = 4.4e-02	0.020 (0.009,0.030) p = 4.4e-04	0.007 (-0.003,0.017) n.s.
infection length	0.017 (0.010,0.023) p = 5.7e-07	0.020 (0.013,0.028) p = 4.5e-08	0.017 (0.010,0.024) p = 3.9e-07	0.025 (0.018,0.032) p = 2.1e-11	0.023 (0.017,0.030) p = 2.4e-12	0.016 (0.008,0.023) p = 5.4e-05	0.021 (0.014,0.027) p = 7.5e-10	0.009 (0.001,0.016) p = 3.0e-02	0.023 (0.017,0.030) p = 3.5e-12	0.011 (0.003,0.018) p = 7.3e-03	0.024 (0.017,0.030) p = 1.3e-12	0.013 (0.005,0.021) p = 8.3e-04	0.011 (0.004,0.017) p = 1.2e-03	0.023 (0.016,0.031) p = 1.9e-10	0.012 (0.006,0.019) p = 2.6e-04	0.025 (0.018,0.032) p = 1.1e-11	0.011 (0.004,0.018) p = 1.0e-03	0.026 (0.019,0.033) p = 8.6e-13	0.012 (0.005,0.019) p = 3.3e-04	0.023 (0.015,0.030) p = 2.4e-09	0.005 (-0.002,0.011) n.s.	0.020 (0.013,0.027) p = 4.0e-08
Gender
Female	0.070 (0.051,0.089) p = 1.0e-12	0.022 (-0.003,0.047) n.s.	0.091 (0.072,0.110) p = 1.1e-20	0.013 (-0.012,0.038) n.s.	0.005 (-0.014,0.025) n.s.	0.016 (-0.011,0.042) n.s.	-0.015 (-0.035,0.004) n.s.	0.009 (-0.018,0.036) n.s.	-0.008 (-0.028,0.011) n.s.	0.009 (-0.018,0.036) n.s.	-0.005 (-0.024,0.014) n.s.	0.012 (-0.014,0.039) n.s.	0.123 (0.104,0.142) p = 1.5e-36	0.007 (-0.018,0.032) n.s.	0.119 (0.100,0.138) p = 7.8e-35	0.008 (-0.017,0.033) n.s.	0.116 (0.097,0.135) p = 9.7e-33	0.000 (-0.024,0.025) n.s.	0.104 (0.085,0.123) p = 1.8e-26	0.012 (-0.014,0.038) n.s.	0.112 (0.093,0.131) p = 1.1e-30	0.016 (-0.009,0.041) n.s.
at least cross	0.206 (0.186,0.226) p = 7.6e-88	0.175 (0.152,0.197) p = 1.1e-50	0.166 (0.145,0.186) p = 1.2e-55	0.132 (0.109,0.155) p = 1.7e-29	0.138 (0.118,0.159) p = 1.0e-38	0.117 (0.093,0.141) p = 6.4e-22	0.080 (0.059,0.101) p = 1.2e-13	0.073 (0.049,0.097) p = 3.7e-09	0.094 (0.072,0.115) p = 4.1e-18	0.085 (0.061,0.109) p = 5.6e-12	0.097 (0.076,0.118) p = 2.4e-19	0.088 (0.063,0.112) p = 1.4e-12	0.105 (0.084,0.126) p = 2.6e-22	0.077 (0.055,0.099) p = 1.5e-11	0.109 (0.088,0.130) p = 2.3e-24	0.084 (0.062,0.107) p = 1.9e-13	0.100 (0.078,0.121) p = 2.4e-20	0.070 (0.048,0.093) p = 6.7e-10	0.096 (0.075,0.117) p = 7.3e-19	0.074 (0.051,0.097) p = 3.0e-10	0.082 (0.061,0.103) p = 4.1e-14	0.062 (0.039,0.084) p = 7.2e-08
Transmission route
Other	0.062 (0.011,0.113) p = 1.7e-02	-0.048 (-0.102,0.006) n.s.	0.108 (0.057,0.158) p = 2.9e-05	-0.017 (-0.071,0.037) n.s.	-0.003 (-0.054,0.048) n.s.	-0.034 (-0.091,0.022) n.s.	-0.006 (-0.057,0.045) n.s.	0.018 (-0.039,0.075) n.s.	-0.001 (-0.052,0.050) n.s.	0.006 (-0.051,0.064) n.s.	-0.016 (-0.067,0.035) n.s.	-0.008 (-0.065,0.050) n.s.	0.180 (0.130,0.229) p = 1.2e-12	0.037 (-0.016,0.090) n.s.	0.147 (0.098,0.197) p = 6.1e-09	0.009 (-0.044,0.063) n.s.	0.169 (0.119,0.218) p = 2.8e-11	0.023 (-0.030,0.076) n.s.	0.117 (0.067,0.167) p = 5.2e-06	0.006 (-0.049,0.060) n.s.	0.117 (0.067,0.167) p = 4.4e-06	-0.016 (-0.069,0.037) n.s.
Hetero	0.084 (0.064,0.104) p = 3.2e-16	-0.025 (-0.053,0.003) n.s.	0.119 (0.099,0.139) p = 1.4e-31	-0.008 (-0.035,0.020) n.s.	-0.018 (-0.038,0.002) n.s.	-0.013 (-0.042,0.016) n.s.	-0.036 (-0.056,-0.015) p = 5.2e-04	0.010 (-0.019,0.040) n.s.	-0.030 (-0.050,-0.010) p = 3.8e-03	0.012 (-0.018,0.041) n.s.	-0.027 (-0.047,-0.007) p = 9.4e-03	0.011 (-0.019,0.041) n.s.	0.170 (0.151,0.190) p = 1.0e-64	0.021 (-0.007,0.048) n.s.	0.164 (0.145,0.184) p = 4.0e-60	0.019 (-0.009,0.046) n.s.	0.170 (0.151,0.190) p = 1.8e-64	0.018 (-0.009,0.045) n.s.	0.144 (0.124,0.164) p = 1.9e-45	0.012 (-0.017,0.040) n.s.	0.161 (0.141,0.180) p = 4.9e-57	0.005 (-0.022,0.032) n.s.
IDU	0.065 (0.041,0.090) p = 1.4e-07	0.026 (-0.002,0.054) n.s.	0.098 (0.074,0.123) p = 1.2e-15	0.056 (0.028,0.084) p = 8.3e-05	0.074 (0.050,0.098) p = 2.7e-09	0.050 (0.020,0.079) p = 8.9e-04	0.096 (0.072,0.120) p = 7.9e-15	0.085 (0.056,0.115) p = 1.6e-08	0.103 (0.078,0.127) p = 1.0e-16	0.089 (0.059,0.118) p = 4.3e-09	0.087 (0.063,0.112) p = 2.1e-12	0.073 (0.043,0.103) p = 1.5e-06	0.126 (0.102,0.149) p = 3.1e-25	0.091 (0.063,0.118) p = 9.2e-11	0.111 (0.087,0.135) p = 5.7e-20	0.077 (0.050,0.105) p = 3.6e-08	0.098 (0.074,0.121) p = 6.8e-16	0.064 (0.036,0.091) p = 5.0e-06	0.104 (0.080,0.128) p = 2.0e-17	0.076 (0.047,0.104) p = 1.7e-07	0.084 (0.060,0.108) p = 4.3e-12	0.059 (0.032,0.087) p = 2.2e-05
Ethnicity
Other	0.019 (-0.016,0.054) n.s.	0.006 (-0.031,0.044) n.s.	0.030 (-0.005,0.065) n.s.	0.006 (-0.031,0.043) n.s.	-0.037 (-0.073,-0.002) p = 4.1e-02	0.002 (-0.037,0.041) n.s.	-0.080 (-0.116,-0.045) p = 1.1e-05	-0.048 (-0.087,-0.008) p = 1.7e-02	-0.083 (-0.119,-0.047) p = 5.9e-06	-0.048 (-0.087,-0.008) p = 1.8e-02	-0.074 (-0.110,-0.038) p = 5.5e-05	-0.043 (-0.082,-0.004) p = 3.2e-02	0.018 (-0.016,0.052) n.s.	-0.023 (-0.059,0.013) n.s.	0.030 (-0.005,0.064) n.s.	-0.012 (-0.049,0.024) n.s.	0.054 (0.020,0.089) p = 2.1e-03	0.003 (-0.033,0.039) n.s.	0.029 (-0.006,0.064) n.s.	-0.012 (-0.049,0.026) n.s.	0.032 (-0.003,0.066) n.s.	-0.016 (-0.053,0.020) n.s.
Black	0.224 (0.198,0.251) p = 2.7e-62	0.166 (0.132,0.200) p = 1.7e-21	0.245 (0.219,0.271) p = 5.5e-75	0.150 (0.115,0.184) p = 1.1e-17	0.045 (0.018,0.073) p = 1.0e-03	0.153 (0.118,0.189) p = 4.3e-17	-0.061 (-0.089,-0.034) p = 9.1e-06	0.048 (0.012,0.085) p = 8.8e-03	-0.045 (-0.072,-0.018) p = 1.1e-03	0.066 (0.030,0.103) p = 3.3e-04	-0.044 (-0.071,-0.017) p = 1.5e-03	0.057 (0.021,0.093) p = 2.1e-03	0.269 (0.243,0.295) p = 4.4e-91	0.103 (0.070,0.137) p = 1.6e-09	0.262 (0.236,0.288) p = 2.5e-86	0.104 (0.070,0.138) p = 1.3e-09	0.260 (0.234,0.286) p = 6.4e-85	0.074 (0.041,0.108) p = 1.3e-05	0.218 (0.192,0.245) p = 1.2e-58	0.072 (0.038,0.107) p = 4.4e-05	0.258 (0.232,0.284) p = 2.6e-83	0.078 (0.045,0.112) p = 4.8e-06
Subtype
Other	0.134 (0.114,0.154) p = 3.6e-39	0.092 (0.065,0.118) p = 1.6e-11	0.185 (0.165,0.204) p = 9.9e-76	0.152 (0.125,0.179) p = 6.5e-29	-0.090 (-0.110,-0.069) p = 4.0e-18	-0.132 (-0.159,-0.104) p = 2.5e-20	-0.133 (-0.153,-0.113) p = 7.2e-39	-0.146 (-0.175,-0.118) p = 2.9e-24	-0.133 (-0.154,-0.113) p = 7.5e-39	-0.150 (-0.178,-0.122) p = 2.4e-25	-0.119 (-0.140,-0.099) p = 3.2e-31	-0.133 (-0.162,-0.105) p = 2.6e-20	0.263 (0.244,0.282) p = 3.4e-165	0.236 (0.210,0.262) p = 4.5e-70	0.257 (0.238,0.276) p = 1.4e-156	0.226 (0.200,0.253) p = 6.3e-64	0.280 (0.262,0.299) p = 8.0e-192	0.266 (0.240,0.292) p = 6.4e-89	0.231 (0.212,0.250) p = 4.3e-122	0.214 (0.187,0.241) p = 1.5e-54	0.282 (0.263,0.300) p = 1.6e-194	0.260 (0.234,0.286) p = 3.9e-84
