# Supplementary material for: Distinct conformations of the HIV-1 V3 loop crown are targetable for broad neutralization
Source: Nat Commun. 2021 Nov 18;12:6705. doi: 10.1038/s41467-021-27075-0 (PMC8602657; doi:10.1038/s41467-021-27075-0)
Supplement: Supplementary file 14 — Supplementary Data 12 [file 41467_2021_27075_MOESM14_ESM.xlsx]

## Sheet: Suppl. Data Table 12
	Supplementary Data Table 12: Sources and references for antibodies and recombinant proteins used in the study
	Inhibitor (clone name)	Drug class	Target/Epitope	Reference	Source of protein used in this study	Original source
	1-79	Antibody	gp120, V3 crown	Scheid et al. 2009 Nature. 458(7238):636-40	Produced in-house (see Methods)	M. Nussenzweig (The Rockefeller University, New York, USA)
	447-52D	Antibody	gp120, V3 crown	Gorny et al. 1992 J Virol. 66(12):7538-42	Cat#AB014 (Polymun, Vienna, Austria)	H. Katinger and D. Katinger (Polymun, Vienna, Austria)
	PGT121	Antibody	gp120, high mannose patch	Walker et al. 2011 Nature. 477(7365):466-70	Produced in-house (see Methods)	D. Burton (The Scripps Research Institute, La Jolla, USA)
	PGT128	Antibody	gp120, high mannose patch	Walker et al. 2011 Nature. 477(7365):466-70	Produced in-house (see Methods)	D. Burton (The Scripps Research Institute, La Jolla, USA)
	PGT135	Antibody	gp120, high mannose patch	Walker et al. 2011 Nature. 477(7365):466-70	Produced in-house (see Methods)	D. Burton (The Scripps Research Institute, La Jolla, USA)
	19b	Antibody	gp120, V3 crown	Scott et al. 1990 Proc Natl Acad Sci U S A. 87(21):8597-601, Moore et al. 1995 J Virol. 69(1):122-30	Obtained from J. Robinson (Tulane University Medical Center, New Orleans, Louisiana, USA)	J. Robinson (Tulane University Medical Center, New Orleans, Louisiana, USA)
	F425-B4e8	Antibody	gp120, V3 crown	Pantophlet et al. 2007 Virology. 364:441-53, Bell et al. 2008 J Mol Biol. 375:969-78	NIH-ARP (Cat#ARP-7626)* / Produced in-house (see Methods)	M. Posner (Mount Sinai School of Medicine, NY, USA) and L. Cavacini (University of Massachusetts, USA)*
	F425-B4a1	Antibody	gp120, V3 crown	Pantophlet et al. 2007 Virology. 364:441-53, Bell et al. 2008 J Mol Biol. 375:969-78	NIH-ARP (Cat#ARP-7625)*	M. Posner (Mount Sinai School of Medicine, NY, USA) and L. Cavacini (University of Massachusetts, USA)*
	2191	Antibody	gp120, V3 crown	Gorny et al. 2002 J Virol. 76(18):9035-45	NIH-ARP (Cat#ARP-11682)*	S. Zolla-Pazner (Icahn School of Medicine at Mount Sinai, New York, NY, USA)*
	2219	Antibody	gp120, V3 crown	Gorny et al. 2002 J Virol. 76(18):9035-45	NIH-ARP (Cat#ARP-11683)* / Produced in-house (see Methods)	S. Zolla-Pazner (Icahn School of Medicine at Mount Sinai, New York, NY, USA)*
	2442	Antibody	gp120, V3 crown	Gorny et al. 2002 J Virol. 76(18):9035-45	NIH-ARP (Cat#ARP-11684)*	S. Zolla-Pazner (Icahn School of Medicine at Mount Sinai, New York, NY, USA)*
	3074	Antibody	gp120, V3 crown	Gorny et al. 2006 J Virol. 80(14):6865-72, Hioe et al. 2010 PLoS One. 5(4)	NIH-ARP (Cat#ARP-12040)* / Produced in-house (see Methods)	S. Zolla-Pazner (Icahn School of Medicine at Mount Sinai, New York, NY, USA)*
	3869	Antibody	gp120, V3 crown	Gorny et al. 2006 J Virol. 80(14):6865-72, Hioe et al. 2010 PLoS One. 5(4)	NIH-ARP (Cat#ARP-12039)*	S. Zolla-Pazner (Icahn School of Medicine at Mount Sinai, New York, NY, USA)*
	10A37	Antibody	gp120, V3 crown	Pan et al. 2018 J Virol. 92(7):e01894-17	Produced in-house (see Methods)	X.-P. Kong (NYU School of Medicine, New York, New York, USA)
	DH753	Antibody	gp120, V3 crown	Han et al. 2019 Nat. Commun. 10(1):2898	Produced in-house (see Methods)	K. Saunders (Duke University Medical Center, Durham, NC, 27710, USA)
	sCD4	Soluble CD4 protein comprising Ig-domains 1-4	gp120, CD4bs	Deen et al.1988 Nature. 331(6151): 82-84, Fisher et al.1988 Nature. 331(6151): 76-78	Obtained from Progenics Pharmaceuticals Inc. Tarrytown, New York, USA	W. Olson (Progenics Pharmaceuticals Inc., Tarrytown, New York, USA)
	sCD4	Soluble CD4 protein comprising Ig-domains 1-2	gp120, CD4bs	Ivan et al. 2019, Plos Biology. 17(1):e3000114.	Produced in-house (see Methods)
	* Through the NIH AIDS Reagent Program, Division of AIDS, NIAID, NIH
